# Supplementary material for: Notre-Dame de Paris: The first iron lady? Archaeometallurgical study and dating of the Parisian cathedral iron reinforcements
Source: PLoS One. 2023 Mar 15;18(3):e0280945. doi: 10.1371/journal.pone.0280945 (PMC10016711; doi:10.1371/journal.pone.0280945)
Supplement: S1 Table — (XLSX) [file pone.0280945.s001.xlsx]

## Sheet: Pour article
Objet	Echantillon	Id	Surface (µm²)	Na2O	MgO	Al2O3	SiO2	P2O5	SO3	K2O	CaO	TiO2	V2O5	Cr2O3	MnO	FeO
CH1	CH1L	1	11791	< 0,25	1.1	8.9	31	1.5	1.2	2.3	10	0.79	< 0,25	< 0,25	< 0,25	43
CH1	CH1L	2	71884	< 0,25	1.1	9.2	32	1.1	0.78	2.4	11	0.64	< 0,25	< 0,25	0.59	41
CH1	CH1L	3	2654	< 0,25	0.86	7.6	31	0.95	1	2.3	8.9	< 0,25	< 0,25	< 0,25	< 0,25	48
CH1	CH1L	4	56134	< 0,25	1.1	9.1	32	1.3	0.91	2.6	11	0.64	< 0,25	< 0,25	0.48	41
CH1	CH1L	5	6316	< 0,25	1.2	9.1	33	1.4	0.98	2.6	11	< 0,25	< 0,25	< 0,25	< 0,25	41
CH1	CH1L	6	8729	< 0,25	1.2	9.2	32	1	1.1	2.4	11	< 0,25	< 0,25	< 0,25	< 0,25	42
CH1	CH1L	7	13556	< 0,25	1.1	8.7	31	1.3	0.94	2.6	11	0.77	< 0,25	< 0,25	< 0,25	42
CH1	CH1L	8	13101	< 0,25	1.1	9.4	34	1.4	1.2	2.6	12	0.56	< 0,25	< 0,25	< 0,25	39
CH1	CH1L	9	135256	< 0,25	1.1	9.1	32	1.2	0.86	2.4	11	0.6	< 0,25	< 0,25	0.54	42
CH1	CH1L	10	5167	< 0,25	1.3	9.3	34	1.6	< 0,25	2.4	11	< 0,25	< 0,25	< 0,25	< 0,25	40
CH1	CH1L	11	4738	< 0,25	1.2	9.4	35	1.6	1.3	2.5	12	< 0,25	< 0,25	< 0,25	< 0,25	38
CH1	CH1L	12	19905	< 0,25	1.1	9.2	33	1.3	1	2.5	12	0.65	< 0,25	< 0,25	< 0,25	40
CH1	CH1L	13	1926	< 0,25	1	9.5	30	2.1	2.8	2.5	9.9	< 0,25	< 0,25	< 0,25	< 0,25	42
CH1	CH1L	14	2871	< 0,25	1	8.5	34	1.6	1.5	2.8	11	< 0,25	< 0,25	< 0,25	< 0,25	40
CH1	CH1L	15	207002	< 0,25	0.68	9	28	0.43	< 0,25	2.3	5.1	0.57	< 0,25	< 0,25	0.39	53
CH1	CH1L	16	66	< 0,25	0.83	7.7	27	3.5	1.4	2.4	7.5	< 0,25	< 0,25	< 0,25	< 0,25	50
CH1	CH1L	17	80	< 0,25	1.2	8.8	30	3.4	1.4	2.7	9.1	< 0,25	< 0,25	< 0,25	< 0,25	43
CH1	CH1L	18	119	< 0,25	0.86	7.6	27	5	1.2	2.4	7.7	< 0,25	< 0,25	< 0,25	< 0,25	48
CH1	CH1L	19	1135	< 0,25	0.9	8.7	33	2.6	0.99	2.6	10	0.45	< 0,25	< 0,25	0.48	40
CH1	CH1L	20	271	< 0,25	0.97	7.9	28	3.6	0.82	2.5	7.7	< 0,25	< 0,25	< 0,25	< 0,25	49
CH1	CH1L	21	64	< 0,25	0.94	7.4	24	6.4	1.7	1.9	6.5	< 0,25	< 0,25	< 0,25	< 0,25	51
CH1	CH1L	22	91	< 0,25	1.1	8	27	3.1	< 0,25	2.4	7.1	< 0,25	< 0,25	< 0,25	< 0,25	51
CH1	CH1L	23	398	< 0,25	1	8.6	33	2.7	0.82	2.6	9	0.6	< 0,25	< 0,25	0.61	41
CH1	CH1L	24	191	< 0,25	0.92	7.9	29	4.2	1.5	2.8	7.9	0.81	< 0,25	< 0,25	< 0,25	46
CH1	CH1L	25	1442	< 0,25	0.96	7.9	28	3.3	1.2	2.5	7.9	0.48	< 0,25	< 0,25	0.61	47
CH1	CH1L	26	127	< 0,25	0.98	8.1	28	4	1.4	2.5	7.8	< 0,25	< 0,25	< 0,25	< 0,25	48
CH1	CH1L	27	47	< 0,25	0.83	7.3	27	5.2	< 0,25	2.2	8.6	< 0,25	< 0,25	< 0,25	< 0,25	49
CH1	CH1L	28	121	< 0,25	0.86	8.1	28	5	1.4	2.9	8.4	< 0,25	< 0,25	< 0,25	< 0,25	45
CH1	CH1L	29	778	< 0,25	0.93	8	27	3.1	1.2	2.4	7.7	0.62	< 0,25	< 0,25	0.5	48
CH1	CH1L	30	96525	< 0,25	1.1	9.6	33	0.96	0.42	2.6	11	0.62	< 0,25	< 0,25	0.61	40
CH1	CH1L	31	241970	< 0,25	1.2	9.5	32	0.84	0.39	2.5	11	0.69	< 0,25	< 0,25	0.6	41
CH1	CH1L	32	11837	< 0,25	1.2	9.6	33	1.2	0.56	2.6	11	0.65	< 0,25	< 0,25	0.68	40
CH1	CH1L	33	12981	< 0,25	1.1	9.6	33	1	0.48	2.6	11	0.72	< 0,25	< 0,25	0.63	40
CH1	CH1L	34	750	< 0,25	1.1	8.7	34	2.2	1.1	3	10	< 0,25	< 0,25	< 0,25	< 0,25	40
CH1	CH1L	35	168	< 0,25	< 0,25	13	32	5.6	< 0,25	5	14	< 0,25	< 0,25	< 0,25	< 0,25	31
CH1	CH1L	36	1442	< 0,25	1	9.5	33	1.5	0.89	2.6	11	0.61	< 0,25	< 0,25	< 0,25	40
CH1	CH1L	37	290066	< 0,25	0.32	6.2	31	0.37	0.31	0.96	3.1	0.4	< 0,25	< 0,25	< 0,25	57
CH1	CH1L	38	6190	0.31	0.88	7.8	27	3.8	1.4	3.7	11	< 0,25	< 0,25	< 0,25	< 0,25	44
CH1	CH1L	39	14179	< 0,25	0.41	5.5	28	1.3	1	1.6	5.2	< 0,25	< 0,25	< 0,25	< 0,25	57
CH1	CH1L	40	24757	< 0,25	0.3	5.9	31	0.38	0.35	0.97	3	0.34	< 0,25	< 0,25	< 0,25	57
CH1	CH1L	41	29741	< 0,25	0.31	4.5	28	0.52	0.4	0.94	3	0.34	< 0,25	< 0,25	< 0,25	62
CH1	CH1L	42	475	< 0,25	0.95	7.1	34	2.5	0.98	2.7	9.3	< 0,25	< 0,25	< 0,25	< 0,25	42
CH1	CH1L	43	331	< 0,25	0.9	6.5	29	2	1.4	1.3	5.3	< 0,25	< 0,25	< 0,25	1.3	52
CH1	CH1L	44	332	< 0,25	1	8.2	30	2.6	0.9	2.8	8.3	< 0,25	< 0,25	< 0,25	< 0,25	46
CH1	CH1L	45	910	< 0,25	0.84	6.1	29	1.5	0.92	1.2	4.9	< 0,25	< 0,25	< 0,25	1.3	54
CH1	CH1L	46	1128	< 0,25	0.67	5.8	29	1.5	1	1.3	5	< 0,25	< 0,25	< 0,25	0.98	54
CH1	CH1L	47	602	< 0,25	0.71	6.7	28	2	1.6	1.2	5.7	< 0,25	< 0,25	< 0,25	< 0,25	54
CH1	CH1L	48	1447	< 0,25	1.2	7.9	32	1.6	0.75	2.1	9.4	0.6	< 0,25	< 0,25	0.8	43
CH1	CH1L	49	1317	< 0,25	1.2	6.9	34	1.7	0.75	2.7	9	0.56	< 0,25	< 0,25	0.68	43
CH1	CH1L	50	499	< 0,25	0.74	5.7	28	2.7	1.6	1.1	5.3	< 0,25	< 0,25	< 0,25	< 0,25	55
CH1	CH1L	51	3044	< 0,25	1.3	9.7	34	0.99	< 0,25	3	10	< 0,25	< 0,25	< 0,25	< 0,25	41
CH1	CH1L	52	59624	< 0,25	1.2	9.9	34	0.72	0.26	2.7	11	0.65	< 0,25	< 0,25	0.57	39
CH1	CH1L	53	4333	< 0,25	0.92	9.6	33	0.96	< 0,25	3.3	8.9	< 0,25	< 0,25	< 0,25	< 0,25	43
CH1	CH1L	54	2267	< 0,25	1.4	9.7	34	0.83	< 0,25	2.8	12	< 0,25	< 0,25	< 0,25	< 0,25	40
CH1	CH1L	55	11959	< 0,25	1.1	9.2	33	1.3	0.71	3	9.7	0.46	< 0,25	< 0,25	0.78	41
CH1	CH1L	56	2382	< 0,25	0.93	9.9	35	1.4	< 0,25	3	11	< 0,25	< 0,25	< 0,25	< 0,25	39
CH1	CH1L	57	5534	< 0,25	1.2	9.6	33	1.4	0.49	2.8	9.7	0.73	< 0,25	< 0,25	0.93	40
CH1	CH1L	58	9017	0.27	1.1	8.7	35	1.3	0.46	2.9	9.3	0.65	< 0,25	< 0,25	< 0,25	41
CH1	CH1L	59	23029	< 0,25	1.1	10	34	0.68	0.4	2.7	12	0.69	< 0,25	< 0,25	0.69	38
CH1	CH1L	60	8995	< 0,25	1.2	9.7	34	0.93	< 0,25	2.6	11	0.72	< 0,25	< 0,25	0.72	39
CH1	CH1L	61	2814	< 0,25	1.2	10	34	0.88	0.59	2.3	12	1.2	< 0,25	< 0,25	< 0,25	38
CH1	CH1L	62	2529	< 0,25	1.3	9.8	34	1.2	< 0,25	2.4	11	0.8	< 0,25	< 0,25	< 0,25	40
CH1	CH1L	63	1560	< 0,25	0.99	10	34	2.3	< 0,25	3.2	13	< 0,25	< 0,25	< 0,25	< 0,25	37
CH1	CH1L	64	5386	< 0,25	1.4	9.3	32	1.4	0.58	2.3	10	0.83	< 0,25	< 0,25	< 0,25	42
CH1	CH1L	65	6465	< 0,25	1.1	9.2	32	2.2	0.56	2.4	11	< 0,25	< 0,25	< 0,25	< 0,25	43
CH1	CH1L	66	5380	< 0,25	1.1	9.5	33	1.7	0.68	2.3	11	0.75	< 0,25	< 0,25	< 0,25	40
CH1	CH1L	67	266425	< 0,25	0.62	8.9	28	0.37	< 0,25	2	4.9	0.58	< 0,25	< 0,25	0.41	54
CH1	CH1L	68	21269	0.25	1.1	9.3	33	0.99	0.46	2.6	11	0.57	< 0,25	< 0,25	0.7	41
CH1	CH1L	69	53164	< 0,25	0.58	9	28	0.32	< 0,25	2.1	4.9	0.46	< 0,25	< 0,25	0.46	54
CH1	CH1L	70	1202502	< 0,25	0.67	8.6	27	0.3	0.32	1.9	4.5	0.55	< 0,25	< 0,25	0.5	55
CH1	CH1L	71	15085	< 0,25	1.4	9.8	35	1.5	1.1	2.9	11	< 0,25	< 0,25	< 0,25	< 0,25	37
CH1	CH1L	72	7501	< 0,25	1.2	9.3	33	< 0,25	< 0,25	2.9	12	< 0,25	< 0,25	< 0,25	< 0,25	42
CH1	CH1L	73	38659	< 0,25	0.58	10	28	1.1	0.49	2.5	5.7	< 0,25	< 0,25	< 0,25	< 0,25	52
CH1	CH1L	74	129850	< 0,25	0.64	8.5	28	0.49	0.26	1.9	4.7	0.6	< 0,25	< 0,25	< 0,25	55
CH1	CH1L	75	8616	< 0,25	1.6	2.5	29	< 0,25	< 0,25	0.78	2.9	< 0,25	< 0,25	< 0,25	< 0,25	64
CH1	CH1L	76	67260	0.25	0.58	8.9	28	0.36	< 0,25	2.2	5.6	0.61	< 0,25	< 0,25	< 0,25	53
CH1	CH1L	77	138092	0.25	0.68	8.4	27	0.47	0.5	1.9	4.8	0.5	< 0,25	< 0,25	0.61	55
CH1	CH1L	78	99810	0.25	0.78	7.2	26	0.28	0.3	1.6	4	0.64	< 0,25	< 0,25	0.59	59
CH1	CH1L	79	5559	< 0,25	0.93	6.1	30	< 0,25	< 0,25	1.7	4	0.64	< 0,25	< 0,25	< 0,25	57
CH1	CH1L	80	250231	0.28	0.65	7.7	26	0.25	0.39	1.9	4.3	0.52	< 0,25	< 0,25	0.33	58
CH1	CH1L	81	3810	< 0,25	1.3	9.1	31	3.2	0.56	2.1	13	0.8	< 0,25	< 0,25	0.65	38
CH1	CH1L	82	778	< 0,25	1.3	9.7	33	3.9	0.72	1.9	13	< 0,25	< 0,25	< 0,25	< 0,25	37
CH1	CH1L	83	2853	0.27	1	7.5	28	2.5	0.62	1.5	11	0.59	< 0,25	< 0,25	< 0,25	47
CH1	CH1L	84	7646	< 0,25	1.2	9.1	33	3	0.84	1.8	13	0.64	< 0,25	< 0,25	0.34	37
CH1	CH1L	85	2897	< 0,25	1.2	8.5	28	2.6	0.55	1.5	11	0.63	< 0,25	< 0,25	< 0,25	46
CH1	CH1L	86	2664	< 0,25	1.3	9.4	33	2.9	0.63	2.2	14	0.7	< 0,25	< 0,25	< 0,25	36
CH1	CH1L	87	496	< 0,25	1.1	9.9	33	2.3	< 0,25	2.3	13	< 0,25	< 0,25	< 0,25	< 0,25	39
CH1	CH1L	88	355	< 0,25	1.7	8.4	26	2.1	< 0,25	1.6	9.9	1.1	< 0,25	< 0,25	< 0,25	49
CH1	CH1L	89	3780	< 0,25	1.2	9.2	35	2.3	0.77	2.1	12	0.6	< 0,25	< 0,25	< 0,25	36
CH1	CH1L	90	454	< 0,25	1.8	9.7	31	2.1	< 0,25	2.1	12	1.1	< 0,25	< 0,25	< 0,25	41
CH1	CH1L	91	469	< 0,25	1.1	8.9	30	4.7	< 0,25	1.7	12	< 0,25	< 0,25	< 0,25	< 0,25	42
CH1	CH1T	1	4588	< 0,25	< 0,25	6.2	31	< 0,25	< 0,25	2.5	5.4	< 0,25	< 0,25	< 0,25	< 0,25	55
CH1	CH1T	2	14643	< 0,25	0.54	5	27	0.65	0.56	1.9	5.3	< 0,25	< 0,25	< 0,25	< 0,25	59
CH1	CH1T	3	141391	< 0,25	0.51	4.6	27	0.47	0.32	1.8	4.9	< 0,25	< 0,25	< 0,25	0.29	60
CH1	CH1T	4	6822	< 0,25	0.61	5.6	30	< 0,25	< 0,25	1.7	4.1	< 0,25	< 0,25	< 0,25	< 0,25	58
CH1	CH1T	5	10875	0.25	0.49	4	21	0.65	< 0,25	1.5	4	< 0,25	< 0,25	< 0,25	< 0,25	68
CH1	CH1T	6	12886	< 0,25	0.57	7.4	27	0.75	0.31	1.8	4.5	< 0,25	< 0,25	< 0,25	< 0,25	57
CH1	CH1T	7	7179	< 0,25	0.71	7.4	26	0.64	< 0,25	1.6	4.2	0.62	< 0,25	< 0,25	< 0,25	58
CH1	CH1T	8	5615	< 0,25	0.67	5.2	25	0.64	< 0,25	1.7	5.8	< 0,25	< 0,25	< 0,25	< 0,25	61
CH1	CH1T	9	1534	< 0,25	< 0,25	7.8	32	< 0,25	< 0,25	2.6	4.9	< 0,25	< 0,25	< 0,25	< 0,25	53
CH1	CH1T	10	16071	< 0,25	0.69	7.5	27	0.75	0.45	1.6	4.4	0.42	< 0,25	< 0,25	0.61	56
CH1	CH1T	11	15307	< 0,25	0.49	5.1	29	0.6	0.43	2	5.6	0.37	< 0,25	< 0,25	< 0,25	56
CH1	CH1T	12	27389	< 0,25	0.51	6.3	29	0.56	0.26	1.9	5.1	0.39	< 0,25	< 0,25	< 0,25	56
CH1	CH1T	13	2853	< 0,25	< 0,25	4.1	20	< 0,25	< 0,25	1.5	4.6	< 0,25	< 0,25	< 0,25	< 0,25	70
CH1	CH1T	14	3880	< 0,25	0.4	3.4	17	< 0,25	< 0,25	1.1	3.3	< 0,25	< 0,25	< 0,25	< 0,25	75
CH1	CH1T	15	3587	< 0,25	0.76	5.5	24	1.2	< 0,25	1.9	6.1	< 0,25	< 0,25	< 0,25	< 0,25	61
CH1	CH1T	16	1902	< 0,25	< 0,25	4.9	21	< 0,25	< 0,25	1.4	2.8	< 0,25	< 0,25	< 0,25	< 0,25	70
CH1	CH1T	17	3577	< 0,25	< 0,25	3.2	16	< 0,25	< 0,25	0.91	3.2	< 0,25	< 0,25	< 0,25	< 0,25	76
CH1	CH1T	18	3576	< 0,25	0.49	5.1	26	1.1	0.56	1.9	4.9	< 0,25	< 0,25	< 0,25	< 0,25	60
CH1	CH1T	19	13853	< 0,25	0.45	6.8	28	0.51	0.34	2.1	4.7	< 0,25	< 0,25	< 0,25	< 0,25	57
CH1	CH1T	20	2415	< 0,25	< 0,25	4.2	23	1.4	< 0,25	1.6	5.4	< 0,25	< 0,25	< 0,25	< 0,25	64
CH1	CH1T	21	2360	< 0,25	0.88	6.6	23	< 0,25	< 0,25	1.8	3.9	< 0,25	< 0,25	< 0,25	< 0,25	63
CH1	CH1T	22	67134	< 0,25	0.61	6.7	26	0.51	0.31	1.6	4.4	0.37	< 0,25	< 0,25	< 0,25	59
CH1	CH1T	23	3478	< 0,25	0.75	5.4	23	1.5	< 0,25	2	6.2	< 0,25	< 0,25	< 0,25	< 0,25	61
CH1	CH1T	24	2381	< 0,25	0.71	7.8	27	1.1	< 0,25	1.7	4.9	< 0,25	< 0,25	< 0,25	< 0,25	57
CH1	CH1T	25	11971	< 0,25	0.56	4.3	20	1.2	0.69	1.5	5.2	< 0,25	< 0,25	< 0,25	< 0,25	67
CH1	CH1T	26	36849	0.38	0.46	4	24	0.44	0.49	1.6	5	< 0,25	< 0,25	< 0,25	< 0,25	64
CH1	CH1T	27	4763	< 0,25	0.47	5.7	28	< 0,25	< 0,25	1.6	5	< 0,25	< 0,25	< 0,25	< 0,25	59
CH1	CH1T	28	27734	< 0,25	0.54	6.6	26	0.67	0.31	1.6	4	0.3	< 0,25	< 0,25	0.4	59
CH1	CH1T	29	2492	< 0,25	0.79	7.5	27	1.4	< 0,25	2.1	6.2	< 0,25	< 0,25	< 0,25	< 0,25	55
CH1	CH1T	30	2135	< 0,25	0.55	6.7	28	0.98	< 0,25	1.8	4.4	< 0,25	< 0,25	< 0,25	< 0,25	58
CH1	CH1T	31	4360	< 0,25	0.71	6.9	27	0.75	< 0,25	1.4	4	< 0,25	< 0,25	< 0,25	< 0,25	60
CH1	CH1T	32	18593	< 0,25	0.62	6.8	27	0.6	0.35	1.4	4	0.41	< 0,25	< 0,25	0.47	59
CH1	CH1T	33	3945	< 0,25	< 0,25	4.6	22	1.2	< 0,25	1.5	5.4	< 0,25	< 0,25	< 0,25	< 0,25	65
CH1	CH1T	34	1637	< 0,25	< 0,25	5.7	23	1.8	< 0,25	1.8	6.4	< 0,25	< 0,25	< 0,25	< 0,25	61
CH1	CH1T	35	11079	0.28	0.69	6.5	26	0.63	0.34	1.4	3.6	0.45	< 0,25	< 0,25	< 0,25	61
CH1	CH1T	36	1846	< 0,25	< 0,25	5.2	26	1	< 0,25	2.2	4.6	< 0,25	< 0,25	< 0,25	< 0,25	61
CH1	CH1T	37	4174	< 0,25	0.48	5.8	28	0.74	0.53	2	6.8	< 0,25	< 0,25	< 0,25	< 0,25	56
CH1	CH1T	38	2360	< 0,25	0.65	5.9	30	0.78	0.67	2.3	5.8	< 0,25	< 0,25	< 0,25	< 0,25	54
CH1	CH1T	39	1732	< 0,25	0.72	6.2	23	0.91	< 0,25	1.5	3.3	< 0,25	< 0,25	< 0,25	< 0,25	64
CH1	CH1T	40	1779	< 0,25	< 0,25	5.4	29	0.69	< 0,25	2.1	5.1	< 0,25	< 0,25	< 0,25	< 0,25	58
CH1	CH1T	41	5459	< 0,25	0.56	4.9	27	0.72	< 0,25	2	5.1	< 0,25	< 0,25	< 0,25	< 0,25	60
CH1	CH1T	42	2354	< 0,25	< 0,25	7.2	27	< 0,25	< 0,25	1.6	5.7	< 0,25	< 0,25	< 0,25	< 0,25	58
CH1	CH1T	43	1580	< 0,25	1.1	8.1	31	< 0,25	< 0,25	2.7	7.7	< 0,25	< 0,25	< 0,25	< 0,25	49
CH1	CH1T	44	1534	< 0,25	< 0,25	8.1	33	< 0,25	< 0,25	2.5	5.7	< 0,25	< 0,25	< 0,25	< 0,25	51
CH1	CH1T	45	70359	< 0,25	0.81	8.3	29	0.47	< 0,25	1.8	4.9	0.53	< 0,25	< 0,25	0.35	54
CH1	CH1T	46	2371	< 0,25	0.84	8.2	32	1.3	< 0,25	2.1	8.2	< 0,25	< 0,25	< 0,25	< 0,25	47
CH1	CH1T	47	2665	< 0,25	0.73	9.3	31	< 0,25	< 0,25	2.4	5.3	< 0,25	< 0,25	< 0,25	< 0,25	52
CH1	CH1T	48	2249	< 0,25	< 0,25	8.1	34	< 0,25	< 0,25	2.2	7.2	< 0,25	< 0,25	< 0,25	< 0,25	49
CH1	CH1T	49	3126	< 0,25	0.8	7.5	29	< 0,25	< 0,25	2.3	6.4	< 0,25	< 0,25	< 0,25	< 0,25	54
CH1	CH1T	50	9895	< 0,25	0.58	7.2	30	0.56	< 0,25	1.8	6.6	< 0,25	< 0,25	< 0,25	< 0,25	53
CH1	CH1T	51	2130	< 0,25	0.66	8.2	29	< 0,25	< 0,25	2.2	5.5	< 0,25	< 0,25	< 0,25	< 0,25	54
CH1	CH1T	52	7736	< 0,25	0.99	9.2	33	0.94	< 0,25	2.7	9.3	< 0,25	< 0,25	< 0,25	< 0,25	44
CH1	CH1T	53	7817	< 0,25	0.85	8.3	31	0.54	< 0,25	1.9	5	0.56	< 0,25	< 0,25	< 0,25	52
CH1	CH1T	54	3128	< 0,25	0.59	5	29	0.85	< 0,25	1.2	6.1	< 0,25	< 0,25	< 0,25	< 0,25	57
CH1	CH1T	55	2711	< 0,25	0.84	8.3	31	< 0,25	< 0,25	2.1	4.9	< 0,25	< 0,25	< 0,25	< 0,25	53
CH1	CH1T	56	11951	< 0,25	0.68	8.6	31	0.43	0.34	2.2	6.2	0.58	< 0,25	< 0,25	< 0,25	50
CH1	CH1T	57	2651	< 0,25	0.92	8.9	35	< 0,25	< 0,25	2.3	7.5	< 0,25	< 0,25	< 0,25	< 0,25	46
CH1	CH1T	58	33827	0.26	0.77	8.6	28	< 0,25	< 0,25	1.9	4.6	0.56	< 0,25	< 0,25	< 0,25	56
CH1	CH1T	59	10079	< 0,25	0.74	7	28	0.76	< 0,25	1.7	6	< 0,25	< 0,25	< 0,25	< 0,25	56
CH1	CH1T	60	2300	< 0,25	0.63	5.9	31	< 0,25	< 0,25	1.7	5.6	< 0,25	< 0,25	< 0,25	< 0,25	55
CH1	CH1T	61	14317	< 0,25	0.78	7.9	28	0.38	0.32	1.8	5.2	0.53	< 0,25	< 0,25	< 0,25	55
CH1	CH1T	62	1898	< 0,25	0.93	8.5	31	< 0,25	< 0,25	2	6.2	< 0,25	< 0,25	< 0,25	< 0,25	52
CH1	CH1T	63	12139	< 0,25	0.69	7.6	27	0.56	0.38	1.7	5	0.47	< 0,25	< 0,25	< 0,25	56
CH1	CH1T	64	9917	0.34	0.67	7.1	25	< 0,25	0.4	1.6	5	0.59	< 0,25	< 0,25	< 0,25	59
CH1	CH1T	65	2821	< 0,25	0.89	6.8	30	0.72	< 0,25	1.9	4.7	< 0,25	< 0,25	< 0,25	< 0,25	55
CH1	CH1T	66	1655	< 0,25	< 0,25	7.9	28	< 0,25	< 0,25	1.9	5.3	< 0,25	< 0,25	< 0,25	< 0,25	57
CH1	CH1T	67	2079	< 0,25	< 0,25	7.8	29	< 0,25	< 0,25	1.4	5.3	< 0,25	< 0,25	< 0,25	< 0,25	57
CH1	CH1T	68	1594	< 0,25	0.87	7.9	28	< 0,25	< 0,25	2.3	6	< 0,25	< 0,25	< 0,25	< 0,25	55
CH1	CH1T	69	14807	< 0,25	0.65	6.4	27	0.47	0.26	1.5	5.5	0.44	< 0,25	< 0,25	< 0,25	57
CH1	CH1T	70	1609	< 0,25	0.6	7.7	32	< 0,25	< 0,25	2	5.4	< 0,25	< 0,25	< 0,25	< 0,25	52
CH1	CH1T	71	4414	0.37	0.96	9.1	33	0.62	< 0,25	2.1	7	< 0,25	< 0,25	< 0,25	< 0,25	47
CH1	CH1T	72	7711	0.29	< 0,25	1.9	6.5	< 0,25	< 0,25	0.3	1.3	< 0,25	< 0,25	< 0,25	< 0,25	90
CH1	CH1T	73	5975	< 0,25	0.8	7.7	27	0.58	< 0,25	1.6	5.1	0.64	< 0,25	< 0,25	< 0,25	57
CH1	CH1T	74	1510	< 0,25	1	8.5	31	< 0,25	< 0,25	2.4	5.4	< 0,25	< 0,25	< 0,25	< 0,25	52
CH1	CH1T	75	4474	< 0,25	0.85	8.4	32	0.55	< 0,25	2.2	5.7	< 0,25	< 0,25	< 0,25	< 0,25	50
CH1	CH1T	76	1993	< 0,25	0.91	6.4	26	0.81	< 0,25	1.7	4.8	< 0,25	< 0,25	< 0,25	< 0,25	59
CH1	CH1T	77	2856	< 0,25	0.67	7.4	30	0.82	< 0,25	1.9	5.4	< 0,25	< 0,25	< 0,25	< 0,25	54
CH1	CH1T	78	2523	< 0,25	0.74	7.5	27	< 0,25	< 0,25	1.4	4.6	< 0,25	< 0,25	< 0,25	< 0,25	59
CH1	CH1T	79	11223	0.25	0.82	8.2	31	0.6	< 0,25	1.9	5.3	0.38	< 0,25	< 0,25	< 0,25	51
CH1	CH1T	80	16264	< 0,25	0.91	7.7	29	0.57	< 0,25	1.8	4.9	0.56	< 0,25	< 0,25	0.47	54
CH1	CH1T	81	1797	< 0,25	1.1	9.2	35	< 0,25	< 0,25	2.3	6.1	< 0,25	< 0,25	< 0,25	< 0,25	47
CH1	CH1T	82	4058	< 0,25	0.87	9.1	33	0.64	< 0,25	2.2	6.4	0.82	< 0,25	< 0,25	< 0,25	47
CH1	CH1T	83	4863	0.3	0.83	8.1	32	0.56	< 0,25	2	5.2	0.56	< 0,25	< 0,25	< 0,25	51
CH1	CH1T	84	1830	< 0,25	1.1	8.7	34	1.4	< 0,25	2.2	8	< 0,25	< 0,25	< 0,25	< 0,25	45
CH1	CH1T	85	2583	< 0,25	0.55	6.1	25	< 0,25	< 0,25	1.5	3.8	< 0,25	< 0,25	< 0,25	< 0,25	63
CH1	CH1T	86	1668	< 0,25	0.76	7.3	31	< 0,25	< 0,25	2.1	5.4	< 0,25	< 0,25	< 0,25	< 0,25	53
CH1	CH1T	87	2613	< 0,25	0.92	7.9	32	0.7	< 0,25	1.8	5.5	< 0,25	< 0,25	< 0,25	< 0,25	51
CH1	CH1T	88	1889	< 0,25	1.1	8.5	32	0.96	< 0,25	2.2	6.9	< 0,25	< 0,25	< 0,25	< 0,25	48
CH1	CH1T	89	1644	< 0,25	< 0,25	8.5	31	< 0,25	< 0,25	2.1	5.7	< 0,25	< 0,25	< 0,25	< 0,25	53
CH1	CH1T	90	4501	< 0,25	0.65	7.8	29	0.81	< 0,25	2	4.8	< 0,25	< 0,25	< 0,25	< 0,25	55
CH1	CH1T	91	1673	< 0,25	1	7.6	30	< 0,25	< 0,25	2	4.8	< 0,25	< 0,25	< 0,25	< 0,25	54
CH1	CH1T	92	2145	< 0,25	0.6	7.1	30	< 0,25	< 0,25	1.6	4.9	< 0,25	< 0,25	< 0,25	< 0,25	56
CH1	CH1T	93	1543	< 0,25	< 0,25	11	32	< 0,25	< 0,25	2.1	4.6	< 0,25	< 0,25	< 0,25	< 0,25	51
CH1	CH1T	94	23639	< 0,25	0.77	8.1	29	0.41	< 0,25	1.8	4.8	0.66	< 0,25	< 0,25	< 0,25	54
CH1	CH1T	95	5830	< 0,25	0.7	8.2	30	0.69	< 0,25	1.9	4.7	< 0,25	< 0,25	< 0,25	< 0,25	54
CH1	CH1T	96	1501	< 0,25	< 0,25	9.4	32	1.5	< 0,25	2.6	5.9	< 0,25	< 0,25	< 0,25	< 0,25	48
CH1	CH1T	97	1660	< 0,25	< 0,25	9	31	< 0,25	< 0,25	2	6.4	< 0,25	< 0,25	< 0,25	< 0,25	52
CH1	CH1T	98	2692	< 0,25	< 0,25	< 0,25	< 0,25	< 0,25	< 0,25	< 0,25	< 0,25	< 0,25	< 0,25	< 0,25	< 0,25	100
CH1	CH1T	99	5427	< 0,25	0.84	7.6	32	< 0,25	< 0,25	2	5.9	< 0,25	< 0,25	< 0,25	< 0,25	52
CH1	CH1T	100	6559	< 0,25	1	9	34	0.9	< 0,25	2.4	7.1	< 0,25	< 0,25	< 0,25	< 0,25	45
CH1	CH1T	101	48663	< 0,25	0.72	8.2	29	0.45	0.26	1.7	4.6	0.46	< 0,25	< 0,25	0.57	54
CH1	CH1T	102	5544	< 0,25	0.9	9.3	33	< 0,25	< 0,25	2.5	5.9	< 0,25	< 0,25	< 0,25	< 0,25	48
CH1	CH1T	103	1615	< 0,25	< 0,25	8.6	31	< 0,25	< 0,25	2.3	4.7	< 0,25	< 0,25	< 0,25	< 0,25	54
CH1	CH1T	104	1903	< 0,25	0.97	9.1	31	1	< 0,25	2.5	6.8	< 0,25	< 0,25	< 0,25	< 0,25	48
CH1	CH1T	105	3150	< 0,25	0.79	8.3	28	< 0,25	< 0,25	1.8	5.7	< 0,25	< 0,25	< 0,25	< 0,25	55
CH1	CH1T	106	2884	< 0,25	0.82	8.5	30	< 0,25	< 0,25	2.5	6.5	< 0,25	< 0,25	< 0,25	< 0,25	52
CH1	CH1T	107	3217	< 0,25	1	7.9	30	1.1	< 0,25	2.2	5.6	< 0,25	< 0,25	< 0,25	< 0,25	52
CH1	CH1T	108	3121	< 0,25	0.87	8.3	32	0.81	< 0,25	2.1	7	< 0,25	< 0,25	< 0,25	< 0,25	49
CH1	CH1T	109	8240	< 0,25	0.89	8.3	30	0.78	< 0,25	1.9	7	< 0,25	< 0,25	< 0,25	< 0,25	51
CH1	CH1T	110	7007	< 0,25	0.93	8	30	0.67	< 0,25	1.9	5.6	< 0,25	< 0,25	< 0,25	< 0,25	53
CH1	CH1T	111	3438	0.42	0.84	7.7	30	0.99	< 0,25	1.9	5.9	< 0,25	< 0,25	< 0,25	< 0,25	52
CH1	CH1T	112	1512	< 0,25	1.1	8.2	29	< 0,25	< 0,25	1.7	6.5	< 0,25	< 0,25	< 0,25	< 0,25	54
CH1	CH1T	113	21280	0.26	0.74	8.3	29	0.47	0.36	1.9	5.2	0.6	< 0,25	< 0,25	0.72	53
CH1	CH1T	114	15203	< 0,25	0.92	9	30	0.61	< 0,25	1.9	6.2	0.51	< 0,25	< 0,25	< 0,25	51
CH1	CH1T	115	13929	0.26	0.8	7.8	28	0.71	< 0,25	1.8	5.1	0.61	< 0,25	< 0,25	0.49	54
CH1	CH1T	116	306677	< 0,25	0.82	7.9	28	0.38	< 0,25	1.8	5.8	0.51	< 0,25	< 0,25	0.45	54
CH1	CH1T	117	5607	< 0,25	0.74	8.1	30	0.59	< 0,25	2	6.1	< 0,25	< 0,25	< 0,25	< 0,25	53
CH1	CH1T	118	2011	< 0,25	1.1	8.6	32	< 0,25	< 0,25	2.5	6.8	< 0,25	< 0,25	< 0,25	< 0,25	49
CH1	CH1T	119	1754	< 0,25	0.74	7.6	30	< 0,25	< 0,25	1.7	6	< 0,25	< 0,25	< 0,25	< 0,25	54
CH1	CH1T	120	32187	< 0,25	0.66	9	27	0.4	< 0,25	1.7	4.7	0.57	< 0,25	< 0,25	< 0,25	55
CH1	CH1T	121	77749	0.25	0.66	7.9	26	0.33	< 0,25	1.6	4.6	0.52	< 0,25	< 0,25	0.37	57
CH1	CH1T	122	1711	< 0,25	< 0,25	8.3	33	< 0,25	< 0,25	2.8	5.2	< 0,25	< 0,25	< 0,25	< 0,25	51
CH1	CH1T	123	224385	0.33	0.67	8.2	27	0.37	< 0,25	1.7	4.5	0.53	< 0,25	< 0,25	0.41	56
CH1	CH1T	124	2748	< 0,25	< 0,25	7	30	< 0,25	< 0,25	1.4	4.6	< 0,25	< 0,25	< 0,25	< 0,25	57
CH1	CH1T	125	1726	< 0,25	< 0,25	7.1	29	< 0,25	< 0,25	2	5	< 0,25	< 0,25	< 0,25	< 0,25	57
CH1	CH1T	126	2847	< 0,25	0.71	7.6	31	< 0,25	< 0,25	1.7	4.9	< 0,25	< 0,25	< 0,25	< 0,25	54
CH1	CH1T	127	77131	0.29	0.59	7.5	25	0.34	0.25	1.6	4.8	0.61	< 0,25	< 0,25	0.33	59
CH1	CH1T	128	21636	< 0,25	0.64	8.6	29	0.4	0.26	1.8	5.1	0.45	< 0,25	< 0,25	< 0,25	54
CH1	CH1T	129	4945	< 0,25	0.94	8.2	30	0.89	< 0,25	1.9	4.8	< 0,25	< 0,25	< 0,25	< 0,25	54
CH1	CH1T	130	1939	< 0,25	0.92	8.7	29	0.94	< 0,25	2.3	4.7	< 0,25	< 0,25	< 0,25	< 0,25	53
CH1	CH1T	131	17292	< 0,25	0.76	8.4	29	0.64	< 0,25	1.9	4.9	0.4	< 0,25	< 0,25	< 0,25	54
CH1	CH1T	132	3786	< 0,25	1	7.4	30	1.2	< 0,25	1.9	4.7	< 0,25	< 0,25	< 0,25	< 0,25	54
CH1	CH1T	133	2067	< 0,25	< 0,25	7.3	30	1.1	< 0,25	1.9	4.7	< 0,25	< 0,25	< 0,25	< 0,25	56
CH1	CH1T	134	3218	0.44	0.77	7.5	30	< 0,25	< 0,25	1.6	4.7	< 0,25	< 0,25	< 0,25	< 0,25	55
CH1	CH1T	135	2753	< 0,25	0.86	7.6	29	0.98	< 0,25	2.1	5.4	< 0,25	< 0,25	< 0,25	< 0,25	54
CH1	CH1T	136	4004	< 0,25	0.78	9	32	0.76	< 0,25	2.5	5.8	< 0,25	< 0,25	< 0,25	< 0,25	49
CH1	CH1T	137	1657	< 0,25	< 0,25	4.6	17	< 0,25	< 0,25	0.93	4.1	< 0,25	< 0,25	< 0,25	< 0,25	74
CH1	CH1T	138	3307	< 0,25	0.71	7.7	31	0.76	< 0,25	2.1	5.4	< 0,25	< 0,25	< 0,25	< 0,25	52
CH1	CH1T	139	16315	< 0,25	0.64	8.4	29	0.28	0.26	1.8	4.9	0.46	< 0,25	< 0,25	< 0,25	54
CH1	CH1T	140	16026	< 0,25	0.78	8.2	29	0.54	< 0,25	1.9	4.9	0.52	< 0,25	< 0,25	0.71	53
CH1	CH1T	141	2732	< 0,25	1	8.2	30	1.2	< 0,25	1.9	7.7	< 0,25	< 0,25	< 0,25	< 0,25	50
CH1	CH1T	142	7750	< 0,25	0.68	8.8	28	< 0,25	< 0,25	2.3	5.3	0.77	< 0,25	< 0,25	< 0,25	54
CH1	CH1T	143	7428	0.3	0.67	8.4	29	< 0,25	< 0,25	1.9	4.8	0.58	< 0,25	< 0,25	< 0,25	55
CH1	CH1T	144	2350	< 0,25	0.77	8.6	31	< 0,25	< 0,25	1.8	5.2	< 0,25	< 0,25	< 0,25	< 0,25	53
CH1	CH1T	145	5932	0.29	0.64	6.6	27	0.57	< 0,25	1.5	4.1	< 0,25	< 0,25	< 0,25	< 0,25	59
CH1	CH1T	146	44654	< 0,25	0.69	8.4	29	0.39	< 0,25	1.8	4.8	0.34	< 0,25	< 0,25	0.35	54
CH1	CH1T	147	1979	< 0,25	0.91	8.2	33	< 0,25	< 0,25	1.8	5.4	< 0,25	< 0,25	< 0,25	< 0,25	51
CH1	CH1T	148	15282	< 0,25	0.74	8.1	29	0.53	< 0,25	1.9	4.8	< 0,25	< 0,25	< 0,25	0.76	54
CH1	CH1T	149	5313	< 0,25	0.78	7.1	29	< 0,25	< 0,25	1.9	4.6	< 0,25	< 0,25	< 0,25	< 0,25	57
CH1	CH1T	150	4355	0.44	0.69	8.9	31	0.68	< 0,25	2.6	6	< 0,25	< 0,25	< 0,25	< 0,25	49
CH1	CH1T	151	4636	< 0,25	0.69	7.4	30	0.98	< 0,25	1.9	4.8	< 0,25	< 0,25	< 0,25	< 0,25	54
CH1	CH1T	152	5807	< 0,25	0.9	7.8	30	< 0,25	< 0,25	1.7	5.4	< 0,25	< 0,25	< 0,25	< 0,25	55
CH1	CH1T	153	3671	< 0,25	0.8	8.1	30	< 0,25	< 0,25	1.9	5.3	< 0,25	< 0,25	< 0,25	< 0,25	54
CH1	CH1T	154	1537	< 0,25	< 0,25	8	30	< 0,25	< 0,25	1.7	5.5	< 0,25	< 0,25	< 0,25	< 0,25	54
CH1	CH1T	155	7640	0.25	0.81	8.4	31	0.69	< 0,25	1.9	5.1	0.59	< 0,25	< 0,25	< 0,25	51
CH1	CH1T	156	1889	< 0,25	0.9	8.1	32	< 0,25	< 0,25	2.2	5.6	< 0,25	< 0,25	< 0,25	< 0,25	51
CH1	CH1T	157	13242	0.25	0.34	3.6	13	0.31	0.28	0.72	2.6	0.35	< 0,25	< 0,25	< 0,25	79
CH1	CH1T	158	12376	< 0,25	0.88	8.3	29	0.49	< 0,25	1.8	4.7	0.4	< 0,25	< 0,25	0.67	54
CH1	CH1T	159	2091	0.62	1.1	8.4	32	0.92	< 0,25	2.1	5.4	< 0,25	< 0,25	< 0,25	< 0,25	50
CH1	CH1T	160	8087	0.25	0.75	7.9	31	0.61	0.38	1.8	4.9	0.45	< 0,25	< 0,25	< 0,25	52
CH1	CH1T	161	1854	< 0,25	0.48	6.9	26	0.75	< 0,25	1.4	4.1	< 0,25	< 0,25	< 0,25	< 0,25	61
CH1	CH1T	162	4383	< 0,25	0.64	9.6	30	0.55	< 0,25	2.3	5.3	< 0,25	< 0,25	< 0,25	< 0,25	52
CH1	CH1T	163	1587	< 0,25	0.65	8.5	32	< 0,25	< 0,25	2.4	5.8	< 0,25	< 0,25	< 0,25	< 0,25	51
CH1	CH1T	164	3785	< 0,25	0.82	7.9	31	< 0,25	< 0,25	2	5	< 0,25	< 0,25	< 0,25	< 0,25	53
CH1	CH1T	165	81592	< 0,25	0.63	8.7	28	0.38	< 0,25	1.9	4.9	0.55	< 0,25	< 0,25	0.37	54
CH1	CH1T	166	4534	< 0,25	0.87	7.8	29	0.61	< 0,25	1.7	4.5	0.88	< 0,25	< 0,25	< 0,25	55
CH1	CH1T	167	3794	< 0,25	0.71	7.1	31	< 0,25	< 0,25	2.1	5.1	< 0,25	< 0,25	< 0,25	< 0,25	54
CH1	CH1T	168	1848	< 0,25	< 0,25	8.5	32	< 0,25	< 0,25	2.6	5.2	< 0,25	< 0,25	< 0,25	< 0,25	52
CH1	CH1T	169	1812	< 0,25	0.63	8	30	< 0,25	< 0,25	1.9	4.8	< 0,25	< 0,25	< 0,25	< 0,25	55
CH1	CH1T	170	2634	< 0,25	0.63	7.5	29	< 0,25	< 0,25	1.8	4.3	< 0,25	< 0,25	< 0,25	< 0,25	57
CH1	CH1T	171	14753	< 0,25	0.8	7.6	30	0.59	0.27	1.8	4.8	0.41	< 0,25	< 0,25	< 0,25	54
CH1	CH1T	172	10948	< 0,25	0.7	7.4	28	0.43	< 0,25	1.8	4.7	0.46	< 0,25	< 0,25	< 0,25	57
CH1	CH1T	173	2978	< 0,25	0.83	8.5	29	< 0,25	< 0,25	1.5	4.2	< 0,25	< 0,25	< 0,25	< 0,25	56
CH1	CH1T	174	3659	< 0,25	0.88	9.1	32	0.75	< 0,25	2.5	5.9	< 0,25	< 0,25	< 0,25	< 0,25	49
CH1	CH1T	175	8613	< 0,25	0.72	8.9	28	0.47	0.31	1.9	4.7	0.88	< 0,25	< 0,25	< 0,25	54
CH1	CH1T	176	3156	< 0,25	0.68	8.7	30	0.59	< 0,25	2.1	4.9	< 0,25	< 0,25	< 0,25	< 0,25	53
CH1	CH1T	177	2364	< 0,25	< 0,25	8.2	31	< 0,25	< 0,25	2	4.7	< 0,25	< 0,25	< 0,25	< 0,25	54
CH1	CH1T	178	3394	< 0,25	0.77	9.9	30	< 0,25	< 0,25	2.4	5.4	< 0,25	< 0,25	< 0,25	< 0,25	52
CH1	CH1T	179	3350	< 0,25	< 0,25	7.3	31	1.2	< 0,25	1.7	4.5	< 0,25	< 0,25	< 0,25	< 0,25	54
CH1	CH1T	180	3417	< 0,25	< 0,25	9.4	32	1.1	< 0,25	2.6	5.3	< 0,25	< 0,25	< 0,25	< 0,25	50
CH1	CH1T	181	6339	< 0,25	0.74	8.2	32	0.76	< 0,25	1.8	5	< 0,25	< 0,25	< 0,25	< 0,25	52
CH1	CH1T	182	3003	< 0,25	0.83	7.7	29	3.1	0.97	2.4	7.8	< 0,25	< 0,25	< 0,25	< 0,25	49
CH1	CH1T	183	5193	< 0,25	0.55	9.8	27	< 0,25	< 0,25	2.1	5.2	< 0,25	< 0,25	< 0,25	< 0,25	55
CH1	CH1T	184	2999	< 0,25	1.2	8.5	30	1.2	< 0,25	1.9	9.4	< 0,25	< 0,25	< 0,25	< 0,25	48
CH1	CH1T	185	13015	0.33	0.68	9.4	29	0.4	< 0,25	2.1	5.2	0.52	< 0,25	< 0,25	< 0,25	53
CH1	CH1T	186	4538	0.37	1	8.4	32	0.81	< 0,25	2.3	8.4	< 0,25	< 0,25	< 0,25	< 0,25	47
CH1	CH1T	187	3576	< 0,25	0.71	7.2	30	0.84	< 0,25	1.8	5.3	< 0,25	< 0,25	< 0,25	< 0,25	54
CH1	CH1T	188	2374	< 0,25	0.84	7.3	26	1.5	< 0,25	2	5.8	< 0,25	< 0,25	< 0,25	< 0,25	57
CH1	CH1T	189	3354	< 0,25	0.64	9	31	< 0,25	< 0,25	2.2	5.4	< 0,25	< 0,25	< 0,25	< 0,25	52
CH1	CH1T	190	1593	< 0,25	< 0,25	7	22	< 0,25	< 0,25	1.2	3.2	< 0,25	< 0,25	< 0,25	< 0,25	67
CH1	CH1T	191	415247	0.26	0.7	8.4	27	0.36	< 0,25	1.8	4.6	0.51	< 0,25	< 0,25	0.44	56
CH1	CH1T	192	1647	< 0,25	< 0,25	6.2	24	< 0,25	< 0,25	1.3	3.4	< 0,25	< 0,25	< 0,25	< 0,25	65
CH1	CH1T	193	14890	< 0,25	0.8	7.9	29	0.47	< 0,25	1.8	4.9	0.41	< 0,25	< 0,25	0.68	54
CH1	CH1T	194	2121	< 0,25	0.94	7.7	30	1	< 0,25	1.8	4.8	< 0,25	< 0,25	< 0,25	< 0,25	54
CH1	CH1T	195	3309	< 0,25	0.8	7.2	28	0.68	< 0,25	1.7	4.3	< 0,25	< 0,25	< 0,25	< 0,25	58
CH1	CH1T	196	2372	< 0,25	0.53	7.5	30	1.2	< 0,25	2.2	4.8	< 0,25	< 0,25	< 0,25	< 0,25	54
CH1	CH1T	197	3097	< 0,25	0.77	7.3	32	0.72	< 0,25	1.9	5.1	< 0,25	< 0,25	< 0,25	< 0,25	53
CH1	CH1T	198	3113	< 0,25	< 0,25	< 0,25	< 0,25	< 0,25	6.8	< 0,25	< 0,25	< 0,25	< 0,25	< 0,25	< 0,25	93
CH1	CH1T	199	8078	< 0,25	0.69	7.9	30	0.64	< 0,25	1.7	4.7	0.68	< 0,25	< 0,25	< 0,25	54
CH1	CH1T	200	8384	0.26	0.96	8.8	29	0.79	< 0,25	1.5	4.7	0.5	< 0,25	< 0,25	< 0,25	53
CH1	CH1T	201	4094	< 0,25	0.62	7.7	28	< 0,25	< 0,25	1.8	4.2	< 0,25	< 0,25	< 0,25	< 0,25	58
CH1	CH1T	202	3398	< 0,25	0.83	7.4	30	0.98	< 0,25	1.7	4.9	1.1	< 0,25	< 0,25	< 0,25	53
CH1	CH1T	203	5216	< 0,25	0.84	8	31	1.1	< 0,25	2.1	5.8	0.68	< 0,25	< 0,25	< 0,25	51
CH1	CH1T	204	5808	0.36	0.76	7.2	30	< 0,25	< 0,25	1.7	4.5	< 0,25	< 0,25	< 0,25	< 0,25	56
CH1	CH1T	205	1804	< 0,25	1.1	7.5	31	1.4	< 0,25	1.8	6	1.1	< 0,25	< 0,25	< 0,25	50
CH1	CH1T	206	9120	0.26	0.8	8.4	32	0.71	< 0,25	1.9	5.3	< 0,25	< 0,25	< 0,25	< 0,25	51
CH1	CH1T	207	1672	< 0,25	< 0,25	4.7	31	< 0,25	< 0,25	1.5	3.1	< 0,25	< 0,25	< 0,25	< 0,25	60
CH1	CH1T	208	1641	< 0,25	0.72	5.4	23	< 0,25	< 0,25	0.71	3.2	< 0,25	< 0,25	< 0,25	< 0,25	67
CH1	CH1T	209	1738	< 0,25	< 0,25	8.4	32	< 0,25	< 0,25	1.9	3.8	< 0,25	< 0,25	< 0,25	< 0,25	54
CH1	CH1T	210	1891	< 0,25	0.96	7.9	33	1	< 0,25	1.7	6.4	< 0,25	< 0,25	< 0,25	< 0,25	49
CH1	CH1T	211	2066	< 0,25	0.82	7.1	32	1.2	< 0,25	2	5.8	1.4	< 0,25	< 0,25	< 0,25	50
CH1	CH1T	212	1846	< 0,25	1.1	8.9	30	< 0,25	< 0,25	1.7	5.6	< 0,25	< 0,25	< 0,25	< 0,25	53
CH1	CH1T	213	1685	< 0,25	< 0,25	7	32	< 0,25	< 0,25	2	5.9	< 0,25	< 0,25	< 0,25	< 0,25	53
CH1	CH1T	214	5807	< 0,25	0.99	8.8	32	< 0,25	< 0,25	1.8	5.8	1.1	< 0,25	< 0,25	< 0,25	50
CH1	CH1T	215	2154	< 0,25	1	7.1	31	< 0,25	< 0,25	1.9	4.2	< 0,25	< 0,25	< 0,25	< 0,25	55
CH1	CH1T	216	1940	< 0,25	< 0,25	0.75	24	< 0,25	< 0,25	< 0,25	< 0,25	< 0,25	< 0,25	< 0,25	< 0,25	75
CH1	CH1T	217	2771	< 0,25	0.92	9.3	33	< 0,25	< 0,25	1.8	6.2	< 0,25	< 0,25	< 0,25	< 0,25	49
CH1	CH1T	218	2129	< 0,25	1.7	7.7	31	< 0,25	< 0,25	1.3	6.1	< 0,25	< 0,25	< 0,25	< 0,25	52
CH1	CH1T	219	2355	< 0,25	0.92	8.2	32	< 0,25	< 0,25	2.1	5.5	< 0,25	< 0,25	< 0,25	< 0,25	51
CH1	CH1T	220	13594	0.27	0.83	8.7	32	< 0,25	< 0,25	2.3	5.9	< 0,25	< 0,25	< 0,25	< 0,25	50
CH1	CH1T	221	16803	< 0,25	0.76	8.4	32	0.44	< 0,25	2	5.7	0.51	< 0,25	< 0,25	< 0,25	51
CH1	CH1T	222	12269	< 0,25	0.83	8.5	32	< 0,25	< 0,25	2.1	5.7	0.58	< 0,25	< 0,25	< 0,25	51
CH1	CH1T	223	4522	< 0,25	0.86	9.2	32	< 0,25	< 0,25	2	5.4	< 0,25	< 0,25	< 0,25	< 0,25	50
CH1	CH1T	224	2901	< 0,25	< 0,25	8.4	33	< 0,25	< 0,25	2	5.7	< 0,25	< 0,25	< 0,25	< 0,25	51
CH1	CH1T	225	2508	< 0,25	0.98	9.3	34	< 0,25	< 0,25	2.3	6.3	< 0,25	< 0,25	< 0,25	< 0,25	47
CH1	CH1T	226	4059	< 0,25	0.88	8.9	29	< 0,25	< 0,25	2.1	6.2	< 0,25	< 0,25	< 0,25	< 0,25	53
CH1	CH1T	227	4525	< 0,25	1.1	8.7	31	< 0,25	< 0,25	2.4	6.1	1	< 0,25	< 0,25	< 0,25	50
CH1	CH1T	228	1795	< 0,25	< 0,25	9.1	32	< 0,25	< 0,25	2.6	6.1	< 0,25	< 0,25	< 0,25	< 0,25	50
CH1	CH1T	229	3697	< 0,25	1.1	8.5	31	< 0,25	< 0,25	2	7.3	< 0,25	< 0,25	< 0,25	< 0,25	50
CH1	CH1T	230	9457	< 0,25	1	8.8	31	< 0,25	< 0,25	2.4	6.1	0.71	< 0,25	< 0,25	< 0,25	50
CH1	CH1T	231	4529	< 0,25	1.1	8.9	34	< 0,25	< 0,25	3.1	6.2	< 0,25	< 0,25	< 0,25	< 0,25	47
CH1	CH1T	232	3880	< 0,25	1.1	9.3	33	< 0,25	< 0,25	2.1	6.2	< 0,25	< 0,25	< 0,25	< 0,25	48
CH1	CH1T	233	2590	< 0,25	0.85	9	34	< 0,25	< 0,25	2.3	5.8	< 0,25	< 0,25	< 0,25	< 0,25	49
CH1	CH1T	234	3494	< 0,25	0.95	8.8	31	< 0,25	< 0,25	2.2	5.8	< 0,25	< 0,25	< 0,25	< 0,25	52
CH1	CH1T	235	2441	< 0,25	0.73	9.1	33	< 0,25	< 0,25	2.3	6.3	< 0,25	< 0,25	< 0,25	< 0,25	49
CH1	CH1T	236	2247	< 0,25	0.79	9.4	32	< 0,25	< 0,25	2.5	6.3	< 0,25	< 0,25	< 0,25	< 0,25	49
CH1	CH1T	237	9787	< 0,25	0.8	10	31	< 0,25	< 0,25	2.3	6.2	0.69	< 0,25	< 0,25	0.73	48
CH1	CH1T	238	2179	< 0,25	0.73	8.7	33	< 0,25	< 0,25	1.9	6.1	< 0,25	< 0,25	< 0,25	< 0,25	50
CH1	CH1T	239	1949	< 0,25	0.96	8.4	31	< 0,25	< 0,25	2.1	5.9	< 0,25	< 0,25	< 0,25	< 0,25	52
CH1	CH1T	240	10123	< 0,25	1	8.8	30	< 0,25	< 0,25	2.2	6	0.87	< 0,25	< 0,25	< 0,25	51
CH1	CH1T	241	6630	< 0,25	0.78	8.7	32	0.5	< 0,25	2.1	5.8	< 0,25	< 0,25	< 0,25	< 0,25	50
CH1	CH1T	242	4145	< 0,25	0.52	8.6	33	< 0,25	< 0,25	2.4	5.5	< 0,25	< 0,25	< 0,25	< 0,25	50
CH1	CH1T	243	2556	< 0,25	0.71	8.1	32	< 0,25	< 0,25	2.3	5.9	< 0,25	< 0,25	< 0,25	< 0,25	51
CH1	CH1T	244	4392	< 0,25	0.99	9.3	33	< 0,25	< 0,25	2	6.1	0.72	< 0,25	< 0,25	< 0,25	48
CH1	CH1T	245	26058	0.25	0.84	11	31	0.34	< 0,25	2.5	6.7	0.71	< 0,25	< 0,25	0.64	47
CH1	CH1T	246	1627	< 0,25	0.91	9	34	< 0,25	< 0,25	2.7	6.8	< 0,25	< 0,25	< 0,25	< 0,25	46
CH1	CH1T	247	8446	< 0,25	0.81	8.9	33	0.4	< 0,25	2.3	6.1	< 0,25	< 0,25	< 0,25	< 0,25	49
CH1	CH1T	248	2498	< 0,25	0.65	9.1	34	< 0,25	< 0,25	2	6.1	< 0,25	< 0,25	< 0,25	< 0,25	48
CH1	CH1T	249	2881	< 0,25	0.83	8.3	33	< 0,25	< 0,25	2.2	5.6	< 0,25	< 0,25	< 0,25	< 0,25	50
CH1	CH1T	250	75290	< 0,25	0.78	8.3	30	0.36	< 0,25	2.1	5.6	0.5	< 0,25	< 0,25	0.37	52
CH1	CH1T	251	26139	< 0,25	0.84	8.8	31	0.32	< 0,25	2.2	6.1	0.68	< 0,25	< 0,25	< 0,25	49
CH1	CH1T	252	1622	< 0,25	0.72	8.9	32	< 0,25	< 0,25	2	6.2	< 0,25	< 0,25	< 0,25	< 0,25	50
CH1	CH1T	253	1781	< 0,25	1	10	30	< 0,25	< 0,25	2.5	7.7	< 0,25	< 0,25	< 0,25	< 0,25	48
CH1	CH1T	254	2844	< 0,25	0.8	9.2	31	< 0,25	< 0,25	2.3	6.4	< 0,25	< 0,25	< 0,25	< 0,25	50
CH1	CH1T	255	1556	< 0,25	< 0,25	9.5	36	< 0,25	< 0,25	2.7	6.4	< 0,25	< 0,25	< 0,25	< 0,25	46
CH1	CH1T	256	10320	< 0,25	0.26	3.8	27	< 0,25	0.36	0.81	2.5	< 0,25	< 0,25	< 0,25	< 0,25	66
CH1	CH1T	257	1754	< 0,25	1.1	9.4	33	< 0,25	< 0,25	2.3	5.9	< 0,25	< 0,25	< 0,25	< 0,25	48
CH1	CH1T	258	1998	< 0,25	0.78	8.9	31	< 0,25	< 0,25	2.1	5.4	< 0,25	< 0,25	< 0,25	< 0,25	52
CH1	CH1T	259	2267	< 0,25	0.85	8.5	29	< 0,25	< 0,25	2	5	< 0,25	< 0,25	< 0,25	< 0,25	55
CH1	CH1T	260	2542	< 0,25	0.89	9.3	33	< 0,25	< 0,25	2.1	6.5	< 0,25	< 0,25	< 0,25	< 0,25	49
CH1	CH1T	261	2688	< 0,25	0.82	9.2	31	< 0,25	< 0,25	2.3	6.7	< 0,25	< 0,25	< 0,25	< 0,25	50
CH1	CH1T	262	43456	< 0,25	0.91	8.6	31	0.48	< 0,25	2.1	6.3	0.52	< 0,25	< 0,25	0.43	50
CH1	CH1T	263	2339	< 0,25	0.98	9.7	34	< 0,25	< 0,25	2.7	7.5	< 0,25	< 0,25	< 0,25	< 0,25	45
CH1	CH1T	264	4015	< 0,25	1.1	9.4	33	< 0,25	< 0,25	2.3	6.1	0.84	< 0,25	< 0,25	< 0,25	47
CH1	CH1T	265	39525	< 0,25	0.79	8.7	31	0.31	< 0,25	2	5.8	0.55	< 0,25	< 0,25	0.49	50
CH1	CH1T	266	14744	< 0,25	0.86	8.4	30	0.3	0.29	1.9	5.4	0.52	< 0,25	< 0,25	< 0,25	53
CH1	CH1T	267	1624	< 0,25	1	10	34	< 0,25	< 0,25	2.3	6.3	< 0,25	< 0,25	< 0,25	< 0,25	47
CH1	CH1T	268	8311	< 0,25	0.8	8.4	29	0.36	< 0,25	1.8	5.6	0.5	< 0,25	< 0,25	< 0,25	54
CH1	CH1T	269	3077	< 0,25	1.1	9.6	33	< 0,25	< 0,25	2.1	7	< 0,25	< 0,25	< 0,25	< 0,25	48
CH1	CH1T	270	11856	< 0,25	0.63	7.2	26	< 0,25	< 0,25	1.7	4.5	0.43	< 0,25	< 0,25	< 0,25	59
CH1	CH1T	271	123848	0.27	0.54	5.2	19	< 0,25	0.85	1.1	4.2	0.29	< 0,25	< 0,25	0.26	69
CH1	CH1T	272	1752	0.49	1.1	9.5	34	< 0,25	< 0,25	2.2	6.7	< 0,25	< 0,25	< 0,25	< 0,25	46
CH1	CH1T	273	4274	< 0,25	0.9	9.2	32	0.54	< 0,25	2.1	6.2	< 0,25	< 0,25	< 0,25	< 0,25	49
CH1	CH1T	274	3644	< 0,25	0.92	8.6	30	< 0,25	< 0,25	2	5.8	< 0,25	< 0,25	< 0,25	< 0,25	52
CH1	CH1T	275	1588	< 0,25	0.88	9.1	34	< 0,25	< 0,25	2.2	6.3	< 0,25	< 0,25	< 0,25	< 0,25	48
CH1	CH1T	276	2923	< 0,25	0.85	9.7	34	< 0,25	< 0,25	2.5	6.7	< 0,25	< 0,25	< 0,25	< 0,25	47
CH1	CH1T	277	4033	< 0,25	0.79	8.2	30	< 0,25	< 0,25	2.1	5.2	< 0,25	< 0,25	< 0,25	< 0,25	53
CH1	CH1T	278	2180	< 0,25	1.1	7.8	31	< 0,25	< 0,25	1.9	5.6	< 0,25	< 0,25	< 0,25	< 0,25	53
CH1	CH1T	279	7858	0.47	0.89	8.6	32	< 0,25	< 0,25	2.3	5.9	< 0,25	< 0,25	< 0,25	< 0,25	50
CH1	CH1T	280	2379	< 0,25	0.85	9.9	35	< 0,25	< 0,25	2.6	7	< 0,25	< 0,25	< 0,25	< 0,25	45
CH1	CH1T	281	5368	0.33	0.55	6.3	23	< 0,25	0.4	1.5	3.9	< 0,25	< 0,25	< 0,25	< 0,25	65
CH1	CH1T	282	3888	< 0,25	0.97	9.4	32	< 0,25	< 0,25	2.3	6.6	< 0,25	< 0,25	< 0,25	< 0,25	49
CH1	CH1T	283	1915	< 0,25	0.66	7.8	28	< 0,25	< 0,25	2.3	5.1	< 0,25	< 0,25	< 0,25	< 0,25	56
CH1	CH1T	284	2979	< 0,25	0.95	8.7	31	< 0,25	0.58	2.4	5.8	< 0,25	< 0,25	< 0,25	< 0,25	51
CH1	CH1T	285	1636	< 0,25	0.92	9.6	33	< 0,25	< 0,25	2.2	7.2	< 0,25	< 0,25	< 0,25	< 0,25	47
CH1	CH1T	286	1611	< 0,25	0.78	9.8	32	< 0,25	< 0,25	1.8	6.6	< 0,25	< 0,25	< 0,25	< 0,25	49
CH1	CH1T	287	11375	0.32	0.8	7	29	0.43	< 0,25	1.8	4.9	0.62	< 0,25	< 0,25	< 0,25	56
CH1	CH1T	288	3219	< 0,25	0.92	9.1	33	< 0,25	< 0,25	2.3	6.8	< 0,25	< 0,25	< 0,25	< 0,25	48
CH1	CH1T	289	1598	< 0,25	1.1	9.6	32	< 0,25	< 0,25	2.4	6	< 0,25	< 0,25	< 0,25	< 0,25	49
CH1	CH1T	290	15579	< 0,25	0.83	8.1	28	0.49	0.28	1.7	5.6	0.53	< 0,25	< 0,25	0.51	54
CH1	CH1T	291	2825	< 0,25	1.1	9.3	32	< 0,25	< 0,25	2.1	6.2	< 0,25	< 0,25	< 0,25	< 0,25	50
CH1	CH1T	292	2221	< 0,25	0.98	8.9	33	< 0,25	< 0,25	2.6	6.1	< 0,25	< 0,25	< 0,25	< 0,25	48
CH1	CH1T	293	2379	< 0,25	0.78	8.8	33	< 0,25	< 0,25	2.6	6	< 0,25	< 0,25	< 0,25	< 0,25	49
CH1	CH1T	294	9137	< 0,25	0.85	8.8	31	0.46	< 0,25	2.1	6	0.54	< 0,25	< 0,25	< 0,25	50
CH1	CH1T	295	3700	< 0,25	0.89	8.6	29	0.67	< 0,25	1.8	5.5	0.93	< 0,25	< 0,25	< 0,25	52
CH1	CH1T	296	5051	< 0,25	0.8	9	31	< 0,25	< 0,25	1.9	6.1	< 0,25	< 0,25	< 0,25	< 0,25	51
CH1	CH1T	297	3332	< 0,25	0.82	9.1	33	< 0,25	< 0,25	2.4	6.3	1	< 0,25	< 0,25	< 0,25	48
CH1	CH1T	298	3212	< 0,25	0.85	8.5	31	< 0,25	< 0,25	2.2	6.2	< 0,25	< 0,25	< 0,25	< 0,25	52
CH1	CH1T	299	2934	< 0,25	0.8	7.3	26	< 0,25	0.71	1.5	4.8	< 0,25	< 0,25	< 0,25	< 0,25	59
CH1	CH1T	300	2838	< 0,25	1.1	9.2	32	< 0,25	< 0,25	2.5	6.5	< 0,25	< 0,25	< 0,25	< 0,25	49
CH1	CH1T	301	3137	< 0,25	0.59	9.7	30	< 0,25	< 0,25	2.5	6	< 0,25	< 0,25	< 0,25	< 0,25	51
CH1	CH1T	302	4064	< 0,25	1.1	9.4	32	< 0,25	< 0,25	2.1	6.6	< 0,25	< 0,25	< 0,25	< 0,25	49
CH1	CH1T	303	4565	< 0,25	0.81	8	28	< 0,25	< 0,25	1.9	5.3	< 0,25	< 0,25	< 0,25	< 0,25	56
CH1	CH1T	304	3515	< 0,25	0.73	7.6	26	< 0,25	< 0,25	1.6	5.4	< 0,25	< 0,25	< 0,25	< 0,25	59
CH1	CH1T	305	2368	< 0,25	1	8.9	31	1.2	< 0,25	2.2	6.1	< 0,25	< 0,25	< 0,25	< 0,25	50
CH1	CH1T	306	29181	< 0,25	0.89	9.1	30	0.5	< 0,25	2.1	5.7	0.75	< 0,25	< 0,25	0.52	51
CH1	CH1T	307	5617	< 0,25	0.61	5.6	21	< 0,25	< 0,25	1.1	3.3	< 0,25	< 0,25	< 0,25	< 0,25	68
CH1	CH1T	308	2499	< 0,25	0.86	8.8	31	< 0,25	< 0,25	2.3	6	< 0,25	< 0,25	< 0,25	< 0,25	51
CH1	CH1T	309	7336	< 0,25	0.84	9.6	33	0.58	< 0,25	2.3	6.4	< 0,25	< 0,25	< 0,25	< 0,25	47
CH1	CH1T	310	6876	< 0,25	0.66	10	31	< 0,25	< 0,25	2.4	7	1	< 0,25	< 0,25	< 0,25	48
CH1	CH1T	311	20084	0.29	0.78	8.9	28	0.49	< 0,25	2.1	5.9	0.73	< 0,25	< 0,25	0.49	52
CH1	CH1T	312	5187	< 0,25	0.86	9.3	33	< 0,25	< 0,25	2.3	5.7	< 0,25	< 0,25	< 0,25	< 0,25	49
CH1	CH1T	313	3128	< 0,25	0.82	9.1	33	< 0,25	< 0,25	2.3	6.5	< 0,25	< 0,25	< 0,25	< 0,25	48
CH1	CH1T	314	9001	< 0,25	0.95	10	32	< 0,25	< 0,25	2.5	6.8	< 0,25	< 0,25	< 0,25	< 0,25	47
CH1	CH1T	315	2882	< 0,25	0.98	8.9	31	< 0,25	< 0,25	2.3	6.2	< 0,25	< 0,25	< 0,25	< 0,25	51
CH1	CH1T	316	2146	< 0,25	1	9.1	34	< 0,25	< 0,25	2.1	6.2	< 0,25	< 0,25	< 0,25	< 0,25	48
CH1	CH1T	317	3024	< 0,25	0.91	8.1	28	< 0,25	< 0,25	1.8	4.8	< 0,25	< 0,25	< 0,25	< 0,25	57
CH1	CH1T	318	2810	< 0,25	0.82	8.3	30	< 0,25	< 0,25	2	5	< 0,25	< 0,25	< 0,25	< 0,25	54
CH1	CH1T	319	4280	< 0,25	0.76	7.3	26	< 0,25	< 0,25	1.7	4.7	< 0,25	< 0,25	< 0,25	< 0,25	59
CH1	CH1T	320	32514	< 0,25	0.81	8.6	30	0.32	0.33	2	5.5	0.44	< 0,25	< 0,25	< 0,25	52
CH1	CH1T	321	3656	< 0,25	0.96	8.5	31	< 0,25	< 0,25	1.9	6	< 0,25	< 0,25	< 0,25	< 0,25	52
CH1	CH1T	322	7805	< 0,25	0.89	9.4	31	0.6	< 0,25	2.2	6	< 0,25	< 0,25	< 0,25	< 0,25	50
CH1	CH1T	323	3317	< 0,25	1.1	10	31	< 0,25	< 0,25	2.4	6.5	< 0,25	< 0,25	< 0,25	< 0,25	49
CH1	CH1T	324	3362	< 0,25	0.77	8.5	32	< 0,25	< 0,25	2	6	< 0,25	< 0,25	< 0,25	< 0,25	51
CH1	CH1T	325	4494	< 0,25	0.83	11	31	0.63	< 0,25	2.5	6.7	0.69	< 0,25	< 0,25	< 0,25	48
CH1	CH1T	326	2193	< 0,25	1.2	8.3	30	< 0,25	< 0,25	1.8	4.9	< 0,25	< 0,25	< 0,25	< 0,25	54
CH1	CH1T	327	2233	< 0,25	0.87	10	32	< 0,25	< 0,25	2.5	6.4	< 0,25	< 0,25	< 0,25	< 0,25	48
CH1	CH1T	328	4532	< 0,25	0.81	8.3	33	< 0,25	< 0,25	1.9	5.7	< 0,25	< 0,25	< 0,25	< 0,25	51
CH1	CH1T	329	2279	< 0,25	0.93	7.7	30	< 0,25	< 0,25	1.6	5.2	< 0,25	< 0,25	< 0,25	< 0,25	55
CH1	CH1T	330	2761	< 0,25	1	9.1	32	< 0,25	< 0,25	2.5	6.4	< 0,25	< 0,25	< 0,25	< 0,25	49
CH1	CH1T	331	7035	0.35	0.94	8.5	31	0.43	< 0,25	2.1	5.6	0.61	< 0,25	< 0,25	< 0,25	51
CH1	CH1T	332	16182	0.27	0.42	5.5	19	0.3	0.3	1.1	3.5	0.36	< 0,25	< 0,25	< 0,25	69
CH1	CH1T	333	3746	< 0,25	0.84	9	33	< 0,25	< 0,25	2.1	5.6	< 0,25	< 0,25	< 0,25	< 0,25	50
CH1	CH1T	334	4924	< 0,25	0.94	9.1	33	< 0,25	< 0,25	2.3	5.9	< 0,25	< 0,25	< 0,25	< 0,25	49
CH1	CH1T	335	2463	< 0,25	0.86	9.6	32	< 0,25	< 0,25	2.1	5.7	< 0,25	< 0,25	< 0,25	< 0,25	50
CH1	CH1T	336	6521	0.27	0.71	7	26	< 0,25	0.4	1.5	4.5	0.5	< 0,25	< 0,25	< 0,25	60
CH1	CH1T	337	3049	< 0,25	0.75	8.9	32	< 0,25	< 0,25	2.1	6.3	< 0,25	< 0,25	< 0,25	< 0,25	50
CH1	CH1T	338	2522	< 0,25	0.93	9.1	33	< 0,25	< 0,25	2.2	6.5	< 0,25	< 0,25	< 0,25	< 0,25	48
CH1	CH1T	339	22845	< 0,25	0.77	8.6	30	0.39	0.27	1.7	5.2	0.52	< 0,25	< 0,25	0.55	52
CH1	CH1T	340	3603	< 0,25	0.81	8.8	32	< 0,25	< 0,25	1.9	5.7	0.9	< 0,25	< 0,25	< 0,25	50
CH1	CH1T	341	2297	< 0,25	1	7.6	29	< 0,25	0.9	1.9	5.5	< 0,25	< 0,25	< 0,25	< 0,25	54
CH1	CH1T	342	3024	< 0,25	0.68	10	32	0.59	< 0,25	2.4	6.5	< 0,25	< 0,25	< 0,25	< 0,25	48
CH1	CH1T	343	63236	< 0,25	0.75	7.8	28	0.34	< 0,25	1.6	4.9	0.54	< 0,25	< 0,25	0.51	55
CH1	CH1T	344	3581	0.4	0.55	5.6	20	< 0,25	< 0,25	1.2	3.4	0.73	< 0,25	< 0,25	< 0,25	68
CH1	CH1T	345	4391	< 0,25	0.93	8.3	29	< 0,25	< 0,25	2	5.7	0.61	< 0,25	< 0,25	< 0,25	53
CH1	CH1T	346	7448	< 0,25	0.97	9	31	< 0,25	< 0,25	2	5.8	0.57	< 0,25	< 0,25	0.9	50
CH1	CH1T	347	5336	< 0,25	1	9.7	32	0.52	< 0,25	2.3	6.6	0.74	< 0,25	< 0,25	< 0,25	47
CH1	CH1T	348	3912	< 0,25	1	9.5	32	< 0,25	< 0,25	2.2	6.1	0.87	< 0,25	< 0,25	< 0,25	48
CH1	CH1T	349	5032	< 0,25	0.71	9.7	33	0.48	< 0,25	2.3	6.3	0.6	< 0,25	< 0,25	< 0,25	47
CH1	CH1T	350	2831	< 0,25	0.99	9.5	34	< 0,25	< 0,25	2.3	6.2	< 0,25	< 0,25	< 0,25	< 0,25	47
CH1	CH1T	351	2506	< 0,25	0.85	9.2	32	< 0,25	< 0,25	2.4	6.4	0.86	< 0,25	< 0,25	< 0,25	48
CH1	CH1T	352	4237	0.36	0.87	8.4	28	0.44	0.47	1.8	5.4	0.57	< 0,25	< 0,25	< 0,25	54
CH1	CH1T	353	3145	< 0,25	0.99	9.4	33	< 0,25	< 0,25	2.4	5.8	< 0,25	< 0,25	< 0,25	< 0,25	49
CH1	CH1T	354	4045	< 0,25	0.71	8.6	31	0.67	< 0,25	2	5.9	0.55	< 0,25	< 0,25	< 0,25	51
CH1	CH1T	355	7442	< 0,25	0.89	9.4	32	0.64	< 0,25	2.5	6.6	0.66	< 0,25	< 0,25	< 0,25	47
CH1	CH1T	356	4903	< 0,25	0.71	8.4	31	0.55	< 0,25	1.9	5.5	0.67	< 0,25	< 0,25	< 0,25	51
CH1	CH1T	357	4716	< 0,25	0.87	8.8	33	0.57	< 0,25	2.2	6	< 0,25	< 0,25	< 0,25	0.87	48
CH1	CH1T	358	2349	0.39	0.81	8.9	32	< 0,25	< 0,25	2	5.8	< 0,25	< 0,25	< 0,25	< 0,25	50
CH1	CH1T	359	3407	< 0,25	0.67	9.9	32	< 0,25	< 0,25	2.5	6.6	0.8	< 0,25	< 0,25	< 0,25	47
CH1	CH1T	360	2698	< 0,25	0.82	9.2	31	< 0,25	< 0,25	2.2	6.6	< 0,25	< 0,25	< 0,25	< 0,25	50
CH1	CH1T	361	2944	< 0,25	0.84	9.5	33	< 0,25	< 0,25	2.1	6.4	< 0,25	< 0,25	< 0,25	< 0,25	48
CH1	CH1T	362	2388	< 0,25	1.2	12	41	< 0,25	< 0,25	2.9	7.8	< 0,25	< 0,25	< 0,25	< 0,25	35
CH1	CH1T	363	2481	< 0,25	0.8	3.8	29	< 0,25	< 0,25	1	1.6	< 0,25	< 0,25	< 0,25	< 0,25	64
CH1	CH1T	364	11183	< 0,25	1.3	12	41	0.59	< 0,25	3	7.6	0.79	< 0,25	< 0,25	0.7	34
CH1	CH1T	365	9135	< 0,25	0.74	9.8	33	0.67	< 0,25	2.2	5.7	< 0,25	< 0,25	< 0,25	< 0,25	48
CH1	CH1T	366	2859	< 0,25	1.1	9.7	34	< 0,25	< 0,25	2.4	6.5	< 0,25	< 0,25	< 0,25	< 0,25	46
CH1	CH1T	367	4454	< 0,25	1.4	13	46	< 0,25	< 0,25	3.8	8.5	< 0,25	< 0,25	< 0,25	< 0,25	27
CH1	CH1T	368	2297	< 0,25	< 0,25	9.7	34	< 0,25	< 0,25	2.3	6.8	< 0,25	< 0,25	< 0,25	< 0,25	47
CH1	CH1T	369	15616	0.31	0.62	8.4	29	0.67	0.47	3	6.3	0.43	< 0,25	< 0,25	< 0,25	51
CH1	CH1T	370	2148	< 0,25	0.99	10	32	< 0,25	< 0,25	2.4	6.5	< 0,25	< 0,25	< 0,25	< 0,25	48
CH1	CH1T	371	12299	< 0,25	1.3	12	42	0.67	< 0,25	3.1	7.9	0.9	< 0,25	< 0,25	< 0,25	32
CH1	CH1T	372	2848	< 0,25	0.92	11	37	< 0,25	< 0,25	2.7	7.3	< 0,25	< 0,25	< 0,25	< 0,25	42
CH1	CH1T	373	2757	< 0,25	1.2	11	39	< 0,25	< 0,25	3	7.2	< 0,25	< 0,25	< 0,25	< 0,25	39
CH1	CH1T	374	2202	< 0,25	0.7	10	32	< 0,25	< 0,25	2.8	6.4	< 0,25	< 0,25	< 0,25	< 0,25	48
CH1	CH1T	375	3006	< 0,25	1.1	10	33	1	< 0,25	2.8	6.9	< 0,25	< 0,25	< 0,25	< 0,25	45
CH1	CH1T	376	6306	0.36	1	9.6	33	0.52	< 0,25	2.2	6.6	0.71	< 0,25	< 0,25	< 0,25	46
CH1	CH1T	377	2604	< 0,25	< 0,25	11	40	< 0,25	< 0,25	3	8.3	< 0,25	< 0,25	< 0,25	< 0,25	38
CH1	CH1T	378	8773	< 0,25	1.4	11	40	< 0,25	0.5	2.7	7.6	0.84	< 0,25	< 0,25	0.82	35
CH1	CH1T	379	3490	0.32	1.8	16	58	< 0,25	< 0,25	4.3	11	0.9	< 0,25	< 0,25	< 0,25	7.2
CH1	CH1T	380	2830	< 0,25	0.91	9.5	32	< 0,25	< 0,25	2.1	6.2	< 0,25	< 0,25	< 0,25	< 0,25	50
CH1	CH1T	381	3492	< 0,25	0.92	8.8	33	< 0,25	< 0,25	2.1	6.1	< 0,25	< 0,25	< 0,25	< 0,25	50
CH1	CH1T	382	2893	< 0,25	0.89	9.4	29	< 0,25	< 0,25	1.9	5.6	< 0,25	< 0,25	< 0,25	< 0,25	53
CH1	CH1T	383	2145	< 0,25	< 0,25	9.8	35	< 0,25	< 0,25	2.5	7	< 0,25	< 0,25	< 0,25	< 0,25	46
CH1	CH1T	384	16348	0.33	0.97	8.9	30	0.38	< 0,25	1.9	5.6	0.52	< 0,25	< 0,25	0.6	50
CH1	CH1T	385	6995	< 0,25	1.2	11	39	0.48	< 0,25	2.8	7.3	0.55	< 0,25	< 0,25	< 0,25	38
CH1	CH1T	386	2230	< 0,25	1.1	9.3	32	< 0,25	< 0,25	2	5.8	< 0,25	< 0,25	< 0,25	< 0,25	50
CH1	CH1T	387	10905	0.26	1.1	9.5	32	< 0,25	< 0,25	2.2	6.2	< 0,25	< 0,25	< 0,25	< 0,25	49
CH1	CH1T	388	5878	< 0,25	1	10	36	< 0,25	< 0,25	2.6	6.9	< 0,25	< 0,25	< 0,25	< 0,25	43
CH1	CH1T	389	2782	< 0,25	1.1	9.9	35	0.78	< 0,25	2.4	7	< 0,25	< 0,25	< 0,25	< 0,25	44
CH1	CH1T	390	4994	< 0,25	0.87	10	34	< 0,25	< 0,25	2.6	6.8	0.8	< 0,25	< 0,25	< 0,25	44
CH1	CH1T	391	2639	< 0,25	0.98	9.7	32	< 0,25	< 0,25	2.3	6.2	0.96	< 0,25	< 0,25	< 0,25	48
CH1	CH1T	392	11641	< 0,25	0.73	7.1	29	0.8	0.55	2.4	5.8	0.36	< 0,25	< 0,25	< 0,25	53
CH1	CH1T	393	4987	< 0,25	1	8.7	30	0.53	0.48	2.3	5.5	< 0,25	< 0,25	< 0,25	< 0,25	52
CH1	CH1T	394	7172	< 0,25	0.96	9.2	31	0.45	< 0,25	2.1	5.8	0.67	< 0,25	< 0,25	0.85	49
CH1	CH1T	395	3099	< 0,25	1.1	9.9	31	< 0,25	< 0,25	2.2	6.1	< 0,25	< 0,25	< 0,25	< 0,25	50
CH1	CH1T	396	2311	< 0,25	< 0,25	9.8	33	< 0,25	< 0,25	2.4	6.4	< 0,25	< 0,25	< 0,25	< 0,25	48
CH1	CH1T	397	2533	< 0,25	1.2	9.8	33	< 0,25	< 0,25	2.2	6.5	0.77	< 0,25	< 0,25	< 0,25	46
CH1	CH1T	398	2357	< 0,25	0.74	11	33	< 0,25	< 0,25	2.8	6.5	< 0,25	< 0,25	< 0,25	< 0,25	47
CH1	CH1T	399	6880	< 0,25	0.96	9.2	31	0.48	< 0,25	1.9	5.5	0.55	< 0,25	< 0,25	0.87	50
CH1	CH1T	400	3566	< 0,25	0.98	8.7	30	< 0,25	< 0,25	1.9	5.5	< 0,25	< 0,25	< 0,25	< 0,25	53
CH1	CH1T	401	3887	0.4	1.2	9.6	31	< 0,25	< 0,25	1.9	5.9	0.71	< 0,25	< 0,25	< 0,25	49
CH1	CH1T	402	9547	< 0,25	0.9	9.2	32	< 0,25	< 0,25	2	5.3	< 0,25	< 0,25	< 0,25	< 0,25	51
CH1	CH1T	403	3084	< 0,25	0.82	10	31	< 0,25	< 0,25	2.4	6.3	< 0,25	< 0,25	< 0,25	< 0,25	49
CH1	CH1T	404	3083	< 0,25	1.2	9.3	31	< 0,25	< 0,25	2	5.7	< 0,25	< 0,25	< 0,25	< 0,25	51
CH1	CH1T	405	7881	< 0,25	0.92	8.4	31	0.58	< 0,25	2	5.2	0.64	< 0,25	< 0,25	< 0,25	52
CH1	CH1T	406	9699	< 0,25	0.93	11	33	0.45	< 0,25	2.4	6.7	0.74	< 0,25	< 0,25	< 0,25	45
CH1	CH1T	407	3904	< 0,25	0.81	9.2	31	< 0,25	< 0,25	2.1	6.2	< 0,25	< 0,25	< 0,25	< 0,25	51
CH1	CH1T	408	3191	0.37	1.2	10	34	< 0,25	< 0,25	2.3	6.2	0.72	< 0,25	< 0,25	< 0,25	45
CH1	CH1T	409	4299	< 0,25	0.87	9	29	< 0,25	< 0,25	1.9	6.3	< 0,25	< 0,25	< 0,25	< 0,25	53
CH1	CH1T	410	2852	< 0,25	0.99	10	34	< 0,25	< 0,25	2.4	6.2	0.89	< 0,25	< 0,25	< 0,25	45
CH1	CH1T	411	13954	< 0,25	0.73	8.9	30	0.39	< 0,25	2	5.5	0.81	< 0,25	< 0,25	0.73	51
CH1	CH1T	412	4070	0.33	1.1	10	33	< 0,25	< 0,25	2.5	6.7	0.79	< 0,25	< 0,25	< 0,25	46
CH1	CH1T	413	13221	< 0,25	0.86	9.7	31	0.32	< 0,25	2.3	6	0.6	< 0,25	< 0,25	0.54	49
CH1	CH1T	414	6747	< 0,25	0.79	9	32	< 0,25	< 0,25	2.4	6.3	0.57	< 0,25	< 0,25	< 0,25	50
CH1	CH1T	415	2742	0.42	0.84	8.7	29	< 0,25	< 0,25	1.9	5.5	< 0,25	< 0,25	< 0,25	< 0,25	54
CH1	CH1T	416	5763	< 0,25	0.76	8.3	31	< 0,25	< 0,25	2	6	0.72	< 0,25	< 0,25	< 0,25	51
CH1	CH1T	417	2312	< 0,25	0.68	9.3	31	< 0,25	< 0,25	2.1	6.3	1.2	< 0,25	< 0,25	< 0,25	49
CH1	CH1T	418	4630	0.28	0.73	6.9	26	< 0,25	< 0,25	1.7	4.6	< 0,25	< 0,25	< 0,25	< 0,25	60
GUA01	GUA01L	5	13950	< 0,25	< 0,25	5.9	17	2.6	0.38	0.87	2.2	0.31	< 0,25	< 0,25	0.94	79
GUA01	GUA01L	11	16663	< 0,25	0.28	6.1	18	3	0.44	1	2.3	0.35	< 0,25	< 0,25	0.71	77
GUA01	GUA01L	14	72234	< 0,25	0.43	11	28	2.5	< 0,25	1.4	3	0.75	0.29	< 0,25	1.6	59
GUA01	GUA01L	21	1731	< 0,25	0.31	12	22	3.9	0.56	1.2	2.8	0.45	0.72	< 0,25	1.1	67
GUA01	GUA01L	23	309	< 0,25	0.34	15	19	2.1	< 0,25	0.68	2	0.69	0.39	< 0,25	1.1	70
GUA01	GUA01L	34	3110	< 0,25	< 0,25	4.9	15	2.5	0.32	0.62	1.8	< 0,25	< 0,25	< 0,25	0.71	84
GUA01	GUA01L	37	38540	< 0,25	0.34	12	27	2.1	0.4	1.3	3.1	0.75	0.34	< 0,25	1.7	61
GUA01	GUA01L	38	3584	< 0,25	0.31	5.7	28	1.7	< 0,25	0.98	2.5	0.59	< 0,25	< 0,25	1.9	68
GUA01	GUA01L	39	3742	< 0,25	0.36	8.8	27	2.2	0.26	1.3	3.1	0.71	< 0,25	< 0,25	1.7	65
GUA01	GUA01L	41	657	0.32	0.61	5.2	31	1.8	0.34	1.2	2.6	0.53	< 0,25	< 0,25	2.1	62
GUA01	GUA01L	43	2286	0.47	0.4	4.3	28	1.4	0.39	0.69	2.1	0.43	< 0,25	< 0,25	1.8	70
GUA01	GUA01L	45	7851	< 0,25	0.35	7.6	26	4.5	< 0,25	1.2	3.1	0.62	0.31	< 0,25	1.6	64
GUA01	GUA01L	46	3080	< 0,25	0.37	16	26	2.4	< 0,25	1.3	3	0.86	0.62	< 0,25	1.8	57
GUA01	GUA01L	47	2424	< 0,25	0.27	7.1	25	4.5	0.35	1	2.8	0.54	< 0,25	< 0,25	1.6	68
GUA01	GUA01L	48	18650	< 0,25	0.41	11	27	2.6	0.39	1.3	3.1	0.6	0.27	< 0,25	1.5	61
GUA01	GUA01L	52	6256	0.42	0.43	8.7	25	3.8	0.3	1.6	3.4	0.46	< 0,25	< 0,25	1.1	64
GUA01	GUA01L	54	3443	< 0,25	0.4	6.6	23	4.2	0.61	1.3	3.2	0.29	< 0,25	< 0,25	1.2	70
GUA01	GUA01L	56	7716	< 0,25	0.43	8.6	25	3.9	< 0,25	1.5	3.2	0.49	0.44	< 0,25	1	65
GUA01	GUA01L	58	1723	< 0,25	0.38	6.2	25	4.7	0.44	1.5	3.1	0.35	< 0,25	< 0,25	1.2	67
GUA01	GUA01L	63	7292	< 0,25	< 0,25	6.2	21	3.1	0.44	0.9	2.7	0.3	< 0,25	< 0,25	0.91	74
GUA01	GUA01L	64	145	< 0,25	< 0,25	8.1	19	3.8	0.27	0.78	2.1	0.4	0.25	< 0,25	1	76
GUA01	GUA01L	65	41211	0.32	0.37	9.9	29	2.1	0.31	1.4	3.3	0.67	< 0,25	< 0,25	1.5	62
GUA01	GUA01L	66	6905	0.31	0.29	14	26	2.1	< 0,25	1.4	3.1	0.67	0.76	< 0,25	1.5	59
GUA01	GUA01L	75	1297	< 0,25	0.48	8.6	26	4.1	0.33	1	2.7	0.64	< 0,25	< 0,25	1.6	66
GUA01	GUA01L	77	1411	< 0,25	0.38	10	24	4	< 0,25	1	2.7	0.47	0.47	< 0,25	1.1	67
GUA01	GUA01L	86	2560	< 0,25	0.47	9.8	30	2.9	< 0,25	3.6	4.3	0.38	< 0,25	< 0,25	1	56
GUA01	GUA01L	87	2280	< 0,25	< 0,25	9.5	29	3	0.39	3.6	4.3	0.4	< 0,25	< 0,25	1	59
GUA01	GUA01L	88	7248	< 0,25	0.36	10	27	2.4	0.36	2.6	3.8	0.45	< 0,25	< 0,25	0.88	63
GUA01	GUA01L	90	396	< 0,25	0.28	9.8	17	3.4	< 0,25	0.81	2	0.36	0.28	< 0,25	1.1	76
GUA01	GUA01L	91	530	< 0,25	0.32	13	18	3.5	< 0,25	0.73	2	0.3	0.67	< 0,25	1.1	72
GUA01	GUA01L	92	620	< 0,25	0.44	11	16	2.2	0.29	0.42	1.5	0.31	0.42	< 0,25	0.91	78
GUA01	GUA01L	93	162	< 0,25	0.35	7.9	24	4.7	< 0,25	1.4	2.9	0.26	< 0,25	< 0,25	1.3	67
GUA01	GUA01L	96	515	< 0,25	< 0,25	15	25	1.9	< 0,25	1.2	2.8	0.93	0.49	< 0,25	1.4	62
GUA01	GUA01L	97	2891	< 0,25	0.29	8.4	28	2.3	< 0,25	1.4	3.1	0.62	< 0,25	< 0,25	1.7	64
GUA01	GUA01L	98	4052	< 0,25	0.53	6.7	30	2.2	< 0,25	1.1	2.9	0.46	< 0,25	< 0,25	1.8	64
GUA01	GUA01L	99	1822	< 0,25	0.43	13	25	1.9	0.25	0.95	2.4	0.65	0.63	< 0,25	1.9	64
GUA01	GUA01L	102	1015	< 0,25	0.37	9.3	29	2.1	< 0,25	1.4	3.3	0.64	< 0,25	< 0,25	1.9	62
GUA01	GUA01L	107	5294	< 0,25	0.42	15	24	2	0.29	1.1	2.5	0.64	0.71	< 0,25	1.5	63
GUA01	GUA01L	108	11339	< 0,25	0.4	11	29	1.3	0.38	1.5	3.6	0.62	< 0,25	< 0,25	1.6	61
GUA01	GUA01L	110	142	< 0,25	0.46	15	28	1.6	< 0,25	1.8	3.6	1	0.59	< 0,25	1.6	57
GUA01	GUA01L	112	4326	< 0,25	0.46	11	27	4.1	0.38	1.2	2.9	0.61	0.48	< 0,25	1.8	61
GUA01	GUA01L	120	1114	0.4	0.35	9.1	25	3.8	0.46	1.8	3.3	0.25	< 0,25	< 0,25	0.96	66
GUA01	GUA01L	122	5599	< 0,25	0.5	7.7	23	3.4	0.4	1.3	3.1	0.35	0.26	< 0,25	0.99	70
GUA01	GUA01L	128	14571	< 0,25	0.28	13	25	2.1	< 0,25	1.2	2.9	0.64	0.88	< 0,25	1.6	62
GUA01	GUA01L	133	32612	0.34	0.36	11	29	1.3	< 0,25	1.6	3.5	0.72	< 0,25	< 0,25	1.7	60
GUA01	GUA01L	134	23942	< 0,25	0.38	12	26	2	< 0,25	1.2	2.7	0.84	0.53	< 0,25	1.5	64
GUA01	GUA01L	135	14424	< 0,25	0.37	11	30	1.4	< 0,25	1.6	3.5	0.72	0.39	< 0,25	1.8	58
GUA01	GUA01L	136	8630	< 0,25	0.33	8.5	26	4.5	0.58	1.3	3	0.45	0.25	< 0,25	1.5	65
GUA01	GUA01L	144	110	< 0,25	< 0,25	6.1	18	1.9	0.41	1	2.5	0.39	0.4	< 0,25	0.99	80
GUA01	GUA01L	147	2459	< 0,25	0.36	6.2	23	3.1	0.65	1.4	2.9	0.4	< 0,25	< 0,25	1.1	71
GUA01	GUA01L	149	2290	0.33	0.26	6.7	21	3.3	0.36	1.1	3.2	0.27	< 0,25	< 0,25	0.85	74
GUA01	GUA01L	153	94	< 0,25	0.39	8.9	24	4.3	0.53	1.4	3	0.44	< 0,25	< 0,25	0.96	66
GUA01	GUA01L	156	2013	< 0,25	0.36	8.6	25	3.6	0.35	1.7	3.6	0.34	< 0,25	< 0,25	0.92	66
GUA01	GUA01L	157	2070	0.33	0.36	7.3	20	2.3	0.3	0.86	2.1	0.35	0.4	< 0,25	1	76
GUA01	GUA01L	159	721	< 0,25	0.25	7.2	21	4.2	< 0,25	1.3	2.7	< 0,25	0.41	< 0,25	0.81	74
GUA01	GUA01L	162	806	< 0,25	0.29	7.4	14	4.2	0.56	0.92	2.3	0.45	0.47	< 0,25	0.83	79
GUA01	GUA01L	164	177	< 0,25	< 0,25	4	15	9.5	0.83	0.49	1.5	0.55	0.33	< 0,25	0.8	77
GUA01	GUA01L	165	19837	< 0,25	0.32	11	29	1.1	0.28	1.3	3.1	0.79	< 0,25	< 0,25	1.6	61
GUA01	GUA01L	166	37156	< 0,25	0.28	11	26	2.1	< 0,25	1.2	3	0.85	< 0,25	< 0,25	1.3	64
GUA01	GUA01L	167	37224	< 0,25	0.34	11	28	1.3	0.27	1.3	3.3	0.7	0.27	< 0,25	1.8	61
GUA01	GUA01L	168	1441	< 0,25	0.33	8.5	26	4.4	< 0,25	1.2	3.1	0.58	0.29	< 0,25	1.6	64
GUA01	GUA01L	176	37127	< 0,25	0.34	11	25	2.9	0.4	1.4	3.3	0.45	0.44	< 0,25	1.2	65
GUA01	GUA01L	177	2171	< 0,25	0.38	8.5	27	3	< 0,25	1.3	3.3	0.56	< 0,25	< 0,25	1.3	64
GUA01	GUA01L	178	4378	< 0,25	0.47	11	24	3.2	0.43	1.2	2.9	0.66	0.66	< 0,25	1.5	65
GUA01	GUA01L	184	788	< 0,25	0.46	8.8	20	3	< 0,25	1.2	2.6	0.55	0.36	< 0,25	0.76	74
GUA01	GUA01L	191	414	< 0,25	0.46	6.4	24	3.1	0.31	0.92	1.7	0.36	0.4	< 0,25	0.9	72
GUA01	GUA01L	198	1265	< 0,25	< 0,25	< 0,25	< 0,25	< 0,25	< 0,25	< 0,25	< 0,25	< 0,25	< 0,25	< 0,25	< 0,25	111
GUA01	GUA01L	200	47118	< 0,25	0.4	12	25	2	0.63	1.2	3	0.63	0.35	< 0,25	1.8	64
GUA01	GUA01L	202	2461	0.37	0.35	12	28	2.3	< 0,25	1.3	3.1	0.61	0.46	0.25	1.7	61
GUA01	GUA01L	206	43410	< 0,25	0.32	8.3	25	3	0.41	1.4	3.3	0.38	0.25	< 0,25	1.4	65
GUA01	GUA01L	207	1811	< 0,25	0.45	12	24	3.1	0.29	1.1	2.6	0.44	0.42	< 0,25	1.4	66
GUA01	GUA01L	208	7860	0.33	0.43	9.8	26	2.8	< 0,25	1.3	3.1	0.61	0.43	< 0,25	1.3	65
GUA01	GUA01L	214	2351	< 0,25	0.49	6.9	27	4.6	0.46	1.5	3.6	0.47	< 0,25	< 0,25	1.2	64
GUA01	GUA01L	216	656	< 0,25	0.37	16	21	4.1	0.52	1.3	2.7	0.61	1.4	0.37	0.92	63
GUA01	GUA01L	221	3750	< 0,25	0.36	6.4	17	2.1	< 0,25	1.1	2.6	0.44	0.38	< 0,25	0.79	80
GUA01	GUA01L	228	14806	1	0.59	0.54	0.82	< 0,25	0.78	0.31	0.44	< 0,25	< 0,25	< 0,25	0.38	96
GUA01	GUA01L	229	190	< 0,25	< 0,25	2.9	12	1.7	< 0,25	0.51	1.1	0.35	0.31	< 0,25	0.59	93
GUA01	GUA01L	231	3853	< 0,25	< 0,25	9.6	26	3.6	0.44	1.5	3	0.48	< 0,25	< 0,25	1.7	64
GUA01	GUA01L	232	5730	< 0,25	0.39	10	24	1.5	< 0,25	0.91	2.5	0.54	< 0,25	< 0,25	1.4	69
GUA01	GUA01L	233	1413	< 0,25	0.44	13	25	1.2	< 0,25	1.4	3.2	0.75	0.3	< 0,25	1.4	65
GUA01	GUA01L	237	20275	0.34	0.33	9.7	28	2.7	< 0,25	1.5	3.2	0.58	< 0,25	< 0,25	1.5	61
GUA01	GUA01L	238	4559	< 0,25	0.25	13	23	2.5	0.42	1.1	2.9	0.71	0.63	< 0,25	1.3	64
GUA01	GUA01L	239	1878	< 0,25	0.38	18	20	2.5	0.26	1.1	2.6	0.76	1.3	< 0,25	0.91	64
GUA01	GUA01L	241	3074	0.34	0.47	7.3	27	4.4	0.41	1.6	3.4	0.34	< 0,25	< 0,25	1	64
GUA01	GUA01L	244	813	< 0,25	0.4	11	24	4	0.61	1.4	3	0.49	0.76	< 0,25	1	64
GUA01	GUA01L	248	205	< 0,25	0.31	4.7	20	6.3	0.56	1.1	2.5	0.29	< 0,25	< 0,25	0.72	75
GUA01	GUA01L	251	1686	< 0,25	0.3	6.7	23	4.6	< 0,25	1.6	2.9	0.3	< 0,25	< 0,25	0.84	72
GUA01	GUA01L	254	39992	0.78	0.68	< 0,25	0.29	0.33	0.4	0.26	0.34	< 0,25	< 0,25	< 0,25	< 0,25	95
GUA01	GUA01L	255	1705	< 0,25	0.3	11	15	3.3	0.29	0.58	1.8	0.41	0.4	< 0,25	0.93	78
GUA01	GUA01L	259	1355	< 0,25	0.39	12	26	2.7	< 0,25	1	2.1	0.66	0.48	< 0,25	1.5	66
GUA01	GUA01L	261	58828	< 0,25	0.36	11	26	2.8	< 0,25	1.2	3.1	0.62	0.49	< 0,25	1.5	62
GUA01	GUA01L	262	549	< 0,25	0.46	23	20	1.7	< 0,25	0.87	2	0.78	1.5	0.3	1.4	59
GUA01	GUA01L	272	1280	< 0,25	0.39	9.9	26	4.4	0.44	1.5	3.3	0.43	< 0,25	< 0,25	1.2	64
GUA01	GUA01L	283	2151	0.37	0.47	8.6	24	3	0.52	1.9	3.6	0.25	< 0,25	< 0,25	0.59	68
GUA01	GUA01L	284	34060	1.3	1.2	0.31	0.4	< 0,25	0.59	0.25	0.36	< 0,25	< 0,25	< 0,25	< 0,25	94
GUA01	GUA01L	285	37404	< 0,25	< 0,25	1.4	5.5	1.1	2.3	0.34	0.89	< 0,25	< 0,25	< 0,25	< 0,25	93
GUA01	GUA01L	287	46505	< 0,25	0.4	11	26	2.6	0.49	1.3	3	0.78	0.27	< 0,25	1.5	62
GUA01	GUA01L	288	14187	0.42	0.4	13	26	2.5	0.52	1.2	2.8	0.68	0.51	< 0,25	1.7	62
GUA01	GUA01L	289	2882	< 0,25	0.36	6	26	4.9	< 0,25	1.1	2.7	0.4	< 0,25	< 0,25	1.2	69
GUA01	GUA01L	290	4532	< 0,25	0.31	8.4	24	3.6	0.3	1.2	2.8	0.48	0.26	< 0,25	1.2	67
GUA01	GUA01L	292	3739	0.37	0.29	8.3	24	3.1	0.39	1.1	2.6	0.52	< 0,25	< 0,25	1.4	69
GUA01	GUA01L	294	9763	< 0,25	0.48	11	21	2.8	0.49	1.2	2.9	0.51	0.65	0.27	0.93	69
GUA01	GUA01L	295	8851	< 0,25	0.29	7.3	24	2.9	0.37	1.9	3.3	0.28	< 0,25	< 0,25	1.1	68
GUA01	GUA01L	296	41175	1.3	0.74	< 0,25	0.3	< 0,25	0.47	0.27	< 0,25	< 0,25	< 0,25	< 0,25	< 0,25	93
GUA01	GUA01L	297	84963	0.6	< 0,25	3.6	7.3	1.7	0.7	0.33	1	0.29	0.3	< 0,25	0.31	87
GUA01	GUA01L	301	6460	< 0,25	0.4	8.4	27	3.2	0.41	1.2	2.9	0.5	< 0,25	< 0,25	1.5	65
GUA01	GUA01L	302	14500	0.37	0.46	12	24	2.3	0.42	1.1	2.5	0.6	0.52	< 0,25	1.5	65
GUA01	GUA01L	303	1652	< 0,25	0.29	8.9	27	5.9	0.61	1.1	2.9	0.64	0.37	< 0,25	1.7	61
GUA01	GUA01L	304	5936	< 0,25	0.36	9	25	3.3	< 0,25	1.3	3	0.54	< 0,25	< 0,25	1.4	66
GUA01	GUA01L	305	8750	< 0,25	0.43	10	26	2.4	0.42	1.1	2.7	0.71	< 0,25	< 0,25	1.5	64
GUA01	GUA01L	307	1409	< 0,25	0.39	14	22	3.1	< 0,25	1.1	2.6	0.69	0.46	< 0,25	1.2	66
GUA01	GUA01L	320	45421	0.68	0.73	< 0,25	< 0,25	0.3	0.44	0.29	0.26	< 0,25	< 0,25	< 0,25	< 0,25	93
GUA01	GUA01L	321	55513	0.5	0.26	3	5.1	1.2	2	0.27	0.85	< 0,25	< 0,25	< 0,25	0.3	92
GUA01	GUA01L	322	8719	1.5	0.32	0.27	0.43	0.31	0.98	0.25	0.68	< 0,25	< 0,25	< 0,25	< 0,25	95
GUA01	GUA01L	324	194	< 0,25	< 0,25	< 0,25	< 0,25	< 0,25	< 0,25	< 0,25	< 0,25	< 0,25	< 0,25	< 0,25	< 0,25	111
GUA01	GUA01L	325	497	< 0,25	0.34	8.2	26	5.3	< 0,25	1.1	2.8	0.47	< 0,25	< 0,25	1.6	66
GUA01	GUA01L	326	943	< 0,25	0.63	9.2	25	3	0.32	1.3	2.8	0.56	< 0,25	< 0,25	1.5	67
GUA01	GUA01L	327	1416	< 0,25	0.39	9.4	27	6	0.43	1.1	2.8	0.44	0.33	< 0,25	1.6	61
GUA01	GUA01L	329	3246	< 0,25	< 0,25	10	23	2.9	0.27	1.2	2.9	0.94	< 0,25	< 0,25	1.3	68
GUA01	GUA01L	336	2259	< 0,25	0.47	7.8	23	2.8	0.43	1.1	2.9	0.41	< 0,25	< 0,25	1.1	72
GUA01	GUA01L	340	39249	1.3	0.75	< 0,25	0.55	< 0,25	0.73	< 0,25	0.46	< 0,25	< 0,25	< 0,25	< 0,25	91
GUA01	GUA01L	343	4957	< 0,25	< 0,25	13	26	2.4	0.31	1.5	3.5	0.98	0.37	< 0,25	1.5	60
GUA01	GUA01L	344	106	< 0,25	< 0,25	7.3	30	2.4	0.37	1.4	3	0.43	< 0,25	< 0,25	1.6	62
GUA01	GUA01L	345	5331	< 0,25	0.39	12	26	2	0.3	1.4	3.2	0.74	< 0,25	< 0,25	1.5	63
GUA01	GUA01L	357	1504	< 0,25	0.31	6.8	26	3.9	0.42	1.8	4.1	0.47	< 0,25	< 0,25	0.87	66
GUA01	GUA01L	358	8857	< 0,25	0.45	8.1	22	3.8	0.48	1.2	2.8	0.49	0.47	< 0,25	1.1	70
GUA01	GUA01L	360	28935	1.4	0.72	0.88	0.56	< 0,25	0.82	< 0,25	0.75	< 0,25	< 0,25	< 0,25	< 0,25	97
GUA01	GUA01L	361	786	< 0,25	< 0,25	4.7	20	3	1	1.1	2.8	< 0,25	0.28	< 0,25	0.66	78
GUA01	GUA01L	364	11862	< 0,25	0.27	9.5	27	2.2	0.26	1.4	3.2	0.63	< 0,25	< 0,25	1.5	65
GUA01	GUA01L	366	6901	< 0,25	< 0,25	11	27	2.1	< 0,25	1.7	3.4	0.66	< 0,25	< 0,25	1.4	64
GUA01	GUA01L	368	4439	< 0,25	0.39	7.5	29	2	< 0,25	1.1	2.9	0.71	< 0,25	< 0,25	1.8	65
GUA01	GUA01L	371	2248	< 0,25	0.29	6.7	26	4.9	0.58	1.1	2.9	< 0,25	< 0,25	< 0,25	1.8	67
GUA01	GUA01L	373	4036	< 0,25	0.46	6.1	25	4	0.4	1.7	3.4	0.4	< 0,25	< 0,25	1.1	69
GUA01	GUA01L	378	109	< 0,25	0.35	4.1	19	4.7	0.5	1.2	2.5	0.35	< 0,25	< 0,25	0.96	77
GUA01	GUA01L	382	31649	0.76	0.33	0.4	0.35	0.3	0.62	0.26	0.31	< 0,25	< 0,25	< 0,25	< 0,25	95
GUA01	GUA01L	384	1803	< 0,25	< 0,25	< 0,25	< 0,25	< 0,25	< 0,25	< 0,25	< 0,25	< 0,25	< 0,25	< 0,25	< 0,25	106
GUA01	GUA01L	387	4576	0.33	0.33	8	27	1.9	< 0,25	1.1	2.8	0.59	< 0,25	< 0,25	1.6	66
GUA01	GUA01L	389	3614	< 0,25	0.31	8.2	27	2	< 0,25	1	2.6	0.45	< 0,25	< 0,25	1.5	68
GUA01	GUA01L	393	3715	< 0,25	0.43	9.4	25	4.9	0.51	1.2	2.9	0.5	0.38	< 0,25	1.6	64
GUA01	GUA01L	398	1408	< 0,25	0.37	5.7	27	4.7	0.67	2.2	3.6	0.36	< 0,25	< 0,25	1.2	66
GUA01	GUA01L	403	11060	< 0,25	0.32	4.9	11	1.4	2.5	0.4	1.8	0.33	0.3	< 0,25	0.6	84
GUA01	GUA01L	404	33040	0.78	0.71	< 0,25	< 0,25	< 0,25	0.38	0.25	0.36	< 0,25	< 0,25	< 0,25	< 0,25	95
GUA01	GUA01L	409	13660	< 0,25	0.51	13	25	1.9	0.43	1.1	2.6	0.94	0.42	< 0,25	1.6	64
GUA01	GUA01L	410	5655	< 0,25	0.46	8.9	28	2.8	0.36	1.2	3	0.69	< 0,25	< 0,25	1.6	65
GUA01	GUA01L	411	942	< 0,25	0.44	22	22	1.6	< 0,25	1.1	2.2	1	1.3	< 0,25	1.5	58
GUA01	GUA01L	416	5924	< 0,25	0.43	9.7	29	3.2	0.48	1.8	3.7	0.67	< 0,25	< 0,25	1.2	60
GUA01	GUA01L	426	26327	1.1	0.61	< 0,25	< 0,25	0.27	0.35	0.28	< 0,25	< 0,25	< 0,25	< 0,25	< 0,25	93
GUA01	GUA01L	430	13796	< 0,25	0.37	15	25	1.9	0.33	1.1	2.8	0.84	0.61	< 0,25	1.8	60
GUA01	GUA01L	431	13492	< 0,25	0.33	8.8	24	3.8	0.54	1	2.7	0.57	< 0,25	< 0,25	1.4	67
GUA01	GUA01L	432	9021	< 0,25	0.33	17	24	1.6	0.38	1.1	2.6	0.68	0.91	< 0,25	1.6	61
GUA01	GUA01L	448	646	< 0,25	0.35	5.6	22	3.8	0.52	1.3	3	0.31	< 0,25	< 0,25	1.2	74
GUA01	GUA01L	452	22088	0.68	0.72	0.33	0.32	< 0,25	0.54	0.26	0.29	< 0,25	< 0,25	< 0,25	< 0,25	95
GUA01	GUA01L	458	8615	0.36	0.34	11	24	3.9	0.32	1	2.7	0.49	0.55	< 0,25	1.2	65
GUA01	GUA01L	461	7410	< 0,25	0.38	9.8	25	2.6	< 0,25	1.2	2.9	0.55	< 0,25	< 0,25	1.3	68
GUA01	GUA01L	474	14972	0.88	0.68	< 0,25	0.27	< 0,25	0.59	0.27	0.36	< 0,25	< 0,25	< 0,25	< 0,25	96
GUA01	GUA01L	477	103	< 0,25	0.35	8.6	28	3	< 0,25	1.8	3.4	0.5	< 0,25	< 0,25	1.4	65
GUA01	GUA01L	483	18477	< 0,25	0.34	9.8	22	2.2	< 0,25	0.94	2.6	0.53	0.38	< 0,25	1.6	71
GUA01	GUA01L	495	25835	0.91	1.2	< 0,25	< 0,25	0.37	0.51	0.27	1.4	< 0,25	< 0,25	< 0,25	< 0,25	94
GUA01	GUA01L	499	8399	< 0,25	< 0,25	1.7	3.4	0.61	< 0,25	0.32	0.46	< 0,25	< 0,25	< 0,25	< 0,25	102
GUA01	GUA01L	500	1719	< 0,25	< 0,25	3.8	12	2.3	0.35	0.57	1.6	< 0,25	0.33	< 0,25	0.52	89
GUA01	GUA01L	509	3647	< 0,25	0.41	12	25	3.3	0.38	1.5	3.3	0.6	0.7	< 0,25	1.2	62
GUA01	GUA01L	510	161	< 0,25	0.35	7.4	26	7.1	0.81	1.2	2.7	0.59	< 0,25	< 0,25	1.6	63
GUA01	GUA01L	511	537	< 0,25	0.29	5	23	9.5	0.93	0.36	2.5	0.37	< 0,25	0.25	2.9	66
GUA01	GUA01L	520	27038	1.6	1	0.39	0.39	< 0,25	0.45	0.38	1.7	< 0,25	< 0,25	< 0,25	< 0,25	92
GUA01	GUA01L	525	2722	< 0,25	0.31	5.4	11	2	0.25	0.44	1.4	0.34	< 0,25	< 0,25	0.54	88
GUA01	GUA01L	526	27076	1.1	0.25	2.3	5.4	0.79	0.36	< 0,25	1.1	< 0,25	< 0,25	< 0,25	0.35	93
GUA01	GUA01L	532	180	< 0,25	0.31	7.7	26	7.1	0.74	1.2	2.7	0.5	< 0,25	< 0,25	1.7	63
GUA01	GUA01L	541	21647	0.94	1.3	0.57	0.95	< 0,25	0.56	0.38	5	< 0,25	< 0,25	< 0,25	< 0,25	92
GUA01	GUA01L	543	113245	1.2	0.77	< 0,25	0.57	< 0,25	< 0,25	0.27	3.7	< 0,25	< 0,25	< 0,25	< 0,25	86
GUA01	GUA01L	548	11797	< 0,25	0.35	10	27	2.1	0.31	1.1	2.7	0.72	< 0,25	< 0,25	1.7	64
GUA01	GUA01L	552	1479	0.28	0.75	16	47	1.3	< 0,25	2.6	6.1	0.95	0.41	< 0,25	2.2	32
GUA01	GUA01L	559	27828	1.5	0.75	0.37	0.36	0.33	0.63	0.33	2.2	< 0,25	< 0,25	< 0,25	< 0,25	94
GUA01	GUA01L	562	186	< 0,25	< 0,25	< 0,25	< 0,25	0.41	< 0,25	< 0,25	< 0,25	< 0,25	< 0,25	< 0,25	< 0,25	95
GUA01	GUA01L	564	62	< 0,25	0.45	11	25	6.2	< 0,25	0.97	2.6	0.5	0.26	< 0,25	1.7	62
GUA01	GUA01L	566	351	< 0,25	0.37	6.4	29	2	< 0,25	0.9	2.1	0.36	< 0,25	< 0,25	1.7	66
GUA01	GUA01L	573	2377	< 0,25	< 0,25	< 0,25	< 0,25	< 0,25	< 0,25	< 0,25	< 0,25	< 0,25	< 0,25	< 0,25	< 0,25	108
GUA01	GUA01L	576	6389	< 0,25	0.75	16	47	1.4	0.67	2.8	5.9	0.91	0.39	< 0,25	2	33
GUA01	GUA01L	577	292	< 0,25	0.76	16	48	1.7	< 0,25	2.8	6.2	0.88	0.3	< 0,25	2.2	28
GUA01	GUA01L	583	113276	6.2	0.48	< 0,25	< 0,25	< 0,25	1.9	< 0,25	3.3	< 0,25	< 0,25	< 0,25	< 0,25	79
GUA01	GUA01L	585	4863	< 0,25	0.36	11	29	6.5	0.46	1.6	3.5	0.6	0.34	< 0,25	1.5	55
GUA01	GUA01L	590	7581	0.44	0.57	7.2	24	1.5	< 0,25	0.6	1.9	0.35	0.32	< 0,25	1.7	72
GUA01	GUA01L	606	97876	1.4	1.2	< 0,25	0.69	< 0,25	0.55	< 0,25	2.5	< 0,25	< 0,25	< 0,25	< 0,25	89
GUA01	GUA01L	608	114	< 0,25	< 0,25	7.8	8.1	2.3	< 0,25	< 0,25	0.89	0.41	< 0,25	< 0,25	0.51	91
GUA01	GUA01L	609	340	< 0,25	0.26	7.3	6.6	1.3	0.31	0.37	0.74	0.4	0.25	< 0,25	0.61	91
GUA01	GUA01L	613	218	< 0,25	0.5	8.7	28	6.8	0.32	1.6	3.2	0.55	< 0,25	< 0,25	1.5	60
GUA01	GUA01L	629	1183	< 0,25	< 0,25	7.9	5.9	1.2	< 0,25	< 0,25	0.75	0.42	< 0,25	< 0,25	< 0,25	94
GUA01	GUA01L	631	72	< 0,25	< 0,25	8.4	19	2.8	< 0,25	1.3	3	0.39	< 0,25	< 0,25	1	73
GUA01	GUA01L	632	149	< 0,25	< 0,25	2.3	7.7	1.4	< 0,25	0.27	0.86	0.35	0.3	< 0,25	0.54	95
GUA01	GUA01L	651	1084	< 0,25	0.34	7.8	21	5.7	0.55	1.2	2.5	0.36	0.38	< 0,25	1.2	70
GUA01	GUA01L	653	79161	1.4	1.5	< 0,25	< 0,25	< 0,25	0.58	0.28	1.2	< 0,25	< 0,25	< 0,25	< 0,25	88
GUA01	GUA01L	654	270	< 0,25	0.28	5	19	2.2	0.25	1	2.4	< 0,25	< 0,25	< 0,25	1	77
GUA01	GUA01L	655	1267	< 0,25	0.29	5.4	13	1.7	< 0,25	0.58	1.5	0.34	0.39	< 0,25	0.86	85
GUA01	GUA01L	656	2560	< 0,25	0.28	5	13	1.4	< 0,25	0.62	1.7	0.25	< 0,25	< 0,25	0.94	86
GUA01	GUA01L	657	8388	< 0,25	< 0,25	8.2	21	1.9	< 0,25	1.1	2.7	0.32	< 0,25	< 0,25	1	72
GUA01	GUA01L	660	571	< 0,25	0.35	10	28	6	< 0,25	1	2.8	0.72	< 0,25	< 0,25	1.7	62
GUA01	GUA01L	674	89161	1.1	0.84	< 0,25	0.84	0.44	0.78	0.25	0.49	< 0,25	< 0,25	< 0,25	< 0,25	90
GUA01	GUA01L	675	2536	< 0,25	< 0,25	6.7	20	1.6	< 0,25	0.8	2.1	0.36	0.37	< 0,25	1.1	77
GUA01	GUA01L	677	217	< 0,25	0.45	3.8	27	2.1	< 0,25	1.2	3.1	< 0,25	< 0,25	< 0,25	0.86	74
GUA01	GUA01L	678	13503	< 0,25	< 0,25	7.9	23	2.3	0.3	1.4	3	0.34	< 0,25	< 0,25	1.3	69
GUA01	GUA01L	681	393	< 0,25	0.37	6.9	29	4.5	< 0,25	1.4	3.2	0.32	< 0,25	< 0,25	1.8	62
GUA01	GUA01L	689	229	< 0,25	0.34	9.1	28	3.7	0.31	1.3	3.1	0.67	0.28	< 0,25	1.5	62
GUA01	GUA01L	690	3373	< 0,25	0.31	14	26	3.2	0.28	1.3	3	0.67	0.74	0.31	1.5	60
GUA01	GUA01L	705	85698	1.8	1.1	< 0,25	< 0,25	< 0,25	< 0,25	< 0,25	0.67	< 0,25	< 0,25	< 0,25	< 0,25	88
GUA01	GUA01L	706	14756	< 0,25	0.31	6.2	19	1.5	0.41	0.71	1.9	0.3	< 0,25	< 0,25	0.94	77
GUA01	GUA01L	707	5570	< 0,25	0.31	7.8	23	2	0.88	1	2.5	0.3	< 0,25	< 0,25	0.94	71
GUA01	GUA01L	708	1625	< 0,25	0.39	11	26	3.8	0.36	1.2	2.6	0.82	< 0,25	< 0,25	1.6	64
GUA01	GUA01L	710	181	< 0,25	0.3	8.3	26	4.1	< 0,25	1.2	2.7	0.49	< 0,25	< 0,25	1.6	67
GUA01	GUA01L	713	6962	0.31	0.48	11	24	3.4	< 0,25	1.4	3	0.57	< 0,25	< 0,25	1.5	64
GUA01	GUA01L	714	8436	< 0,25	0.34	11	27	4	0.44	0.83	3.3	0.57	0.82	< 0,25	2.6	60
GUA01	GUA01L	715	307	< 0,25	0.39	8.9	29	3.5	0.47	1.6	4	0.6	< 0,25	< 0,25	1.5	60
GUA01	GUA01L	717	2124	< 0,25	< 0,25	< 0,25	< 0,25	< 0,25	< 0,25	< 0,25	< 0,25	< 0,25	< 0,25	< 0,25	< 0,25	109
GUA01	GUA01L	718	9112	< 0,25	< 0,25	1.5	4.5	0.66	< 0,25	< 0,25	0.87	< 0,25	< 0,25	< 0,25	< 0,25	99
GUA01	GUA01L	726	16017	< 0,25	0.33	8	20	2.1	0.26	1.2	2.9	0.45	< 0,25	< 0,25	0.81	73
GUA01	GUA01L	727	340	< 0,25	0.46	8.1	31	3.5	< 0,25	1.3	3	0.73	< 0,25	< 0,25	1.8	60
GUA01	GUA01L	738	1811	< 0,25	0.48	9.2	27	1.9	< 0,25	1	2.1	0.51	< 0,25	0.25	1.7	67
GUA01	GUA01L	743	1854	0.36	0.29	9.7	17	5.1	< 0,25	0.87	2.2	0.55	0.57	< 0,25	0.78	74
GUA01	GUA01L	750	102097	1.2	0.58	< 0,25	0.52	< 0,25	0.59	< 0,25	0.59	< 0,25	< 0,25	< 0,25	< 0,25	87
GUA01	GUA01L	754	5010	< 0,25	0.41	12	20	1.4	0.38	1.1	2.2	0.67	0.6	< 0,25	1.5	71
GUA01	GUA01L	757	3703	< 0,25	0.44	9.7	23	2.3	0.42	1.3	2.9	0.64	< 0,25	< 0,25	1.1	69
GUA01	GUA01L	774	586	< 0,25	0.36	10	22	7	0.58	1.2	2.6	0.5	0.57	< 0,25	1.2	64
GUA01	GUA01L	783	108447	< 0,25	< 0,25	< 0,25	< 0,25	< 0,25	< 0,25	< 0,25	0.54	< 0,25	< 0,25	< 0,25	< 0,25	91
GUA01	GUA01L	786	12003	< 0,25	0.3	10	22	1.7	0.34	1	2.6	< 0,25	0.52	< 0,25	1.4	68
GUA01	GUA01L	787	45069	< 0,25	0.31	11	23	1.8	< 0,25	1.1	2.7	0.52	0.42	< 0,25	1.3	68
GUA01	GUA01L	790	4583	< 0,25	0.3	11	28	2.1	0.3	1.3	3.1	0.72	< 0,25	< 0,25	1.6	63
GUA01	GUA01L	793	8678	< 0,25	< 0,25	< 0,25	< 0,25	1	< 0,25	< 0,25	< 0,25	< 0,25	< 0,25	< 0,25	< 0,25	104
GUA01	GUA01L	794	28624	< 0,25	0.32	11	27	2.7	< 0,25	1.1	2.7	0.7	< 0,25	< 0,25	1.8	63
GUA01	GUA01L	797	1652	< 0,25	0.32	5.2	20	8.5	0.44	1.1	2.7	0.31	< 0,25	< 0,25	1	71
GUA01	GUA01L	800	79	< 0,25	< 0,25	4.2	22	9.4	0.32	1.3	2.7	0.34	< 0,25	< 0,25	1.2	71
GUA01	GUA01L	809	92241	1.1	< 0,25	< 0,25	< 0,25	< 0,25	0.62	< 0,25	0.38	< 0,25	< 0,25	< 0,25	< 0,25	92
GUA01	GUA01L	812	418	< 0,25	< 0,25	< 0,25	< 0,25	< 0,25	1	< 0,25	< 0,25	< 0,25	< 0,25	< 0,25	< 0,25	96
GUA01	GUA01L	814	42545	0.44	0.27	8.4	25	1.9	< 0,25	1.2	2.9	0.75	< 0,25	< 0,25	1.3	68
GUA01	GUA01L	815	3378	< 0,25	0.38	14	23	2.2	< 0,25	1	2.2	0.54	0.75	< 0,25	1.4	65
GUA01	GUA01L	817	730	< 0,25	0.26	14	24	4	< 0,25	1.2	2.5	0.59	0.72	< 0,25	1.3	62
GUA01	GUA01L	818	69460	< 0,25	0.41	9	23	1.7	< 0,25	1	2.8	0.62	0.32	< 0,25	1.3	69
GUA01	GUA01L	819	1533	< 0,25	0.54	11	25	2	< 0,25	0.78	1.8	0.36	0.6	< 0,25	1.7	66
GUA01	GUA01L	824	21614	< 0,25	0.32	12	27	2.6	0.36	1.3	3	0.85	0.3	< 0,25	1.6	61
GUA01	GUA01L	829	111808	1.1	< 0,25	< 0,25	0.28	0.37	0.54	0.3	0.29	< 0,25	< 0,25	< 0,25	< 0,25	94
GUA01	GUA01L	831	3763	< 0,25	< 0,25	< 0,25	1.2	< 0,25	< 0,25	0.56	< 0,25	< 0,25	< 0,25	< 0,25	< 0,25	103
GUA01	GUA01L	834	55866	< 0,25	0.32	9.6	23	2	< 0,25	1.3	2.9	0.53	0.26	< 0,25	1.4	68
GUA01	GUA01L	835	3036	< 0,25	0.54	7.9	27	2.3	< 0,25	1.2	2.8	0.57	0.29	< 0,25	1.6	65
GUA01	GUA01L	836	86566	< 0,25	0.37	8.2	23	1.8	0.4	1.2	2.7	0.52	< 0,25	< 0,25	1.4	71
GUA01	GUA01L	838	7848	< 0,25	0.36	13	23	2.3	< 0,25	1.3	2.6	0.51	0.57	< 0,25	1.4	66
GUA01	GUA01L	848	81220	1	< 0,25	< 0,25	< 0,25	0.42	< 0,25	< 0,25	0.27	< 0,25	< 0,25	< 0,25	< 0,25	96
GUA01	GUA01L	853	55531	< 0,25	0.28	9.2	23	1.7	< 0,25	1.2	2.8	0.41	0.3	< 0,25	1.1	69
GUA01	GUA01L	854	81798	< 0,25	0.45	8.5	23	1.9	< 0,25	1.1	2.7	0.62	< 0,25	< 0,25	1.4	71
GUA01	GUA01L	861	3109	< 0,25	0.38	10	25	5.6	0.4	1.3	3.2	0.47	0.33	< 0,25	1.3	63
GUA01	GUA01L	864	18359	0.83	< 0,25	0.56	0.51	< 0,25	0.85	0.28	0.66	< 0,25	< 0,25	< 0,25	< 0,25	100
GUA01	GUA01L	867	52735	< 0,25	0.37	7.8	23	1.6	< 0,25	1	2.6	0.5	< 0,25	< 0,25	1.4	71
GUA01	GUA01L	869	911	< 0,25	0.41	10	29	2.9	0.25	1.7	3.3	0.63	< 0,25	< 0,25	1.6	61
GUA01	GUA01L	870	52438	< 0,25	0.36	8.6	23	1.5	0.32	1	2.7	0.54	0.31	< 0,25	1.3	70
GUA01	GUA01L	874	8642	< 0,25	0.3	9.2	27	2.6	0.36	1.4	3.2	0.6	< 0,25	< 0,25	1.7	64
GUA01	GUA01L	884	10954	1	< 0,25	0.31	0.5	< 0,25	0.45	0.27	0.55	< 0,25	< 0,25	< 0,25	< 0,25	101
GUA01	GUA01L	888	33052	< 0,25	0.31	9.2	23	1.7	0.29	1	2.6	0.51	< 0,25	< 0,25	1.2	71
GUA01	GUA01L	889	39102	< 0,25	0.32	11	23	1.8	< 0,25	1.2	2.8	0.53	0.34	< 0,25	1.3	68
GUA01	GUA01L	891	164	< 0,25	0.34	5	22	2.3	< 0,25	0.81	2.3	0.25	< 0,25	< 0,25	1.3	78
GUA01	GUA01L	892	5266	0.35	0.56	9.4	23	2.6	0.32	1.1	2.4	0.5	0.31	< 0,25	1.4	69
GUA01	GUA01L	894	4426	< 0,25	0.32	9	28	2.7	0.39	1.3	3.5	0.76	< 0,25	< 0,25	1.5	63
GUA01	GUA01L	895	1426	0.36	0.25	9.5	22	2.5	< 0,25	0.99	2.4	0.58	0.35	< 0,25	1.2	70
GUA01	GUA01L	897	13928	< 0,25	< 0,25	8.9	28	2.9	0.44	1.5	3.6	0.62	< 0,25	< 0,25	1.4	62
GUA01	GUA01L	903	329	< 0,25	0.3	11	23	4.5	0.4	0.59	2	0.82	0.65	< 0,25	1.5	67
GUA01	GUA01L	909	612	< 0,25	0.54	11	33	5.8	0.81	1.7	4.5	0.68	0.41	< 0,25	1.5	51
GUA01	GUA01L	919	9434	< 0,25	0.38	12	22	2.4	< 0,25	1	2.5	0.74	0.47	< 0,25	1.3	67
GUA01	GUA01L	920	10404	< 0,25	0.31	12	22	2.5	< 0,25	0.96	2.3	0.51	0.44	< 0,25	1.3	69
GUA01	GUA01L	921	2162	< 0,25	0.34	6.4	28	2.7	< 0,25	1.3	2.8	0.43	< 0,25	< 0,25	1.5	68
GUA01	GUA01L	933	2044	< 0,25	0.57	12	33	5.8	0.71	1.7	4.1	0.7	0.7	< 0,25	1.5	49
GUA01	GUA01L	939	108110	1.3	< 0,25	0.5	0.45	< 0,25	0.68	< 0,25	0.52	< 0,25	< 0,25	< 0,25	< 0,25	91
GUA01	GUA01L	947	1006	< 0,25	0.25	9.5	22	2	0.33	1.2	2.8	0.61	0.4	< 0,25	1.1	71
GUA01	GUA01L	948	268	< 0,25	0.48	5.4	27	2.2	< 0,25	1.4	3.2	0.27	< 0,25	< 0,25	1.5	69
GUA01	GUA01L	949	6647	< 0,25	< 0,25	9.8	26	2.3	< 0,25	1.5	3.3	0.62	< 0,25	< 0,25	1.4	65
GUA01	GUA01L	953	5660	< 0,25	0.34	9.4	25	2.1	< 0,25	1.3	2.8	0.51	< 0,25	< 0,25	1.3	68
GUA01	GUA01L	954	3675	< 0,25	0.33	6.8	24	2.5	0.33	1.2	2.7	0.57	< 0,25	< 0,25	1.4	71
GUA01	GUA01L	958	190	< 0,25	0.29	4.5	19	5.1	< 0,25	0.94	2.2	0.43	0.26	< 0,25	0.93	78
GUA01	GUA01L	966	17894	1.2	< 0,25	0.29	0.3	0.63	0.38	< 0,25	0.39	< 0,25	< 0,25	< 0,25	< 0,25	95
GUA01	GUA01L	967	119069	1.4	< 0,25	< 0,25	< 0,25	0.47	0.43	< 0,25	0.43	< 0,25	< 0,25	< 0,25	< 0,25	89
GUA01	GUA01L	973	3088	< 0,25	0.26	12	26	2.1	< 0,25	1.4	3.2	0.58	0.34	< 0,25	1.3	64
GUA01	GUA01L	974	66	< 0,25	0.42	20	18	5.2	< 0,25	0.74	1.5	1	1.1	< 0,25	1	63
GUA01	GUA01L	976	1935	< 0,25	0.38	13	24	1.8	0.28	1.3	2.8	0.69	0.46	< 0,25	1.2	64
GUA01	GUA01L	984	145	< 0,25	0.36	5.7	21	5.5	0.46	1.1	2.8	0.46	< 0,25	< 0,25	1.2	73
GUA01	GUA01L	986	517	< 0,25	0.35	5.9	26	6.5	0.57	1.5	3.1	0.44	< 0,25	< 0,25	1.2	66
GUA01	GUA01L	995	3403	0.93	< 0,25	0.67	0.73	0.51	0.81	< 0,25	0.67	< 0,25	< 0,25	< 0,25	< 0,25	98
GUA01	GUA01L	997	105334	2	< 0,25	0.39	1.3	0.6	< 0,25	< 0,25	0.59	< 0,25	< 0,25	< 0,25	< 0,25	89
GUA01	GUA01L	1001	2258	< 0,25	0.38	7.4	22	6.1	0.54	1.2	3.1	0.3	< 0,25	< 0,25	0.97	69
GUA01	GUA01L	1005	192	< 0,25	0.74	16	44	3.7	0.41	2.2	5.6	0.8	0.39	< 0,25	2.3	36
GUA01	GUA01L	1008	1938	< 0,25	0.49	9.4	27	6.7	1.2	1.3	3.3	0.66	0.41	< 0,25	1.4	59
GUA01	GUA01L	1009	93096	1.2	< 0,25	1.1	2	0.48	0.85	0.38	0.66	< 0,25	< 0,25	< 0,25	< 0,25	89
GUA01	GUA01L	1020	3022	< 0,25	0.45	9.4	28	6.9	1.5	1.4	3.7	0.52	0.67	< 0,25	1.5	58
GUA01	GUA01L	1027	158	< 0,25	0.27	10	25	9.3	0.33	1.2	3.1	0.65	< 0,25	< 0,25	1.6	59
GUA01	GUA01L	1030	703	< 0,25	0.28	9.3	21	4.4	0.38	0.97	2.6	0.48	< 0,25	< 0,25	1	72
GUA01	GUA01L	1040	79153	1.4	< 0,25	0.49	0.58	< 0,25	0.92	0.26	0.38	< 0,25	< 0,25	< 0,25	< 0,25	89
GUA01	GUA01L	1043	184	< 0,25	0.25	12	29	5.4	< 0,25	1.8	4.5	0.84	< 0,25	< 0,25	1.9	56
GUA01	GUA01L	1059	60783	1.1	< 0,25	< 0,25	< 0,25	0.86	0.56	< 0,25	0.42	< 0,25	< 0,25	< 0,25	< 0,25	91
GUA01	GUA01L	1061	4271	0.38	0.5	13	28	3	0.37	1.3	3.2	0.76	0.39	< 0,25	1.7	57
GUA01	GUA01L	1062	6783	< 0,25	0.45	11	27	2.1	< 0,25	1.2	2.8	0.75	0.36	< 0,25	1.6	64
GUA01	GUA01L	1063	59	< 0,25	0.76	4.3	29	3.2	< 0,25	0.64	1.6	0.47	< 0,25	< 0,25	2.1	66
GUA01	GUA01L	1064	793	< 0,25	< 0,25	8.5	29	2.8	< 0,25	1.3	3	0.56	< 0,25	< 0,25	1.6	63
GUA01	GUA01L	1065	9102	< 0,25	0.37	18	24	2.4	< 0,25	1.2	2.6	0.89	0.8	< 0,25	1.6	60
GUA01	GUA01L	1078	70693	0.92	< 0,25	< 0,25	< 0,25	< 0,25	< 0,25	< 0,25	0.33	< 0,25	< 0,25	< 0,25	< 0,25	92
GUA01	GUA01L	1080	222	< 0,25	5.5	< 0,25	< 0,25	0.56	< 0,25	< 0,25	< 0,25	< 0,25	< 0,25	< 0,25	< 0,25	92
GUA01	GUA01L	1081	2973	< 0,25	0.37	11	28	2.6	< 0,25	1.2	3.2	0.76	< 0,25	< 0,25	1.6	62
GUA01	GUA01L	1092	301	< 0,25	0.31	11	28	2.7	0.25	0.92	2.6	0.72	0.26	< 0,25	1.6	62
GUA01	GUA01L	1098	66544	0.97	< 0,25	< 0,25	1.1	< 0,25	0.5	0.3	0.26	< 0,25	0.4	< 0,25	< 0,25	94
GUA01	GUA01L	1100	95	< 0,25	< 0,25	8.6	17	2.9	< 0,25	0.71	2.1	< 0,25	< 0,25	< 0,25	0.83	79
GUA01	GUA01L	1118	219	< 0,25	0.39	8.4	33	3	0.4	1.3	3.1	0.81	< 0,25	< 0,25	1.9	60
GUA01	GUA01L	1119	905	< 0,25	0.43	10	31	3	0.28	0.98	2.7	0.58	< 0,25	< 0,25	1.6	62
GUA01	GUA01L	1120	1796	< 0,25	0.47	13	31	2.5	< 0,25	1.2	3	0.82	0.46	< 0,25	1.9	56
GUA01	GUA01L	1123	55734	0.67	< 0,25	< 0,25	0.52	0.53	0.61	< 0,25	0.35	< 0,25	< 0,25	< 0,25	< 0,25	96
GUA01	GUA01L	1125	1303	< 0,25	< 0,25	4.6	19	3.3	0.36	1.1	2.3	< 0,25	< 0,25	< 0,25	1.1	79
GUA01	GUA01L	1130	2107	< 0,25	0.47	5.3	18	2.1	0.27	0.78	2.1	0.43	0.29	< 0,25	1.2	80
GUA01	GUA01L	1137	408	< 0,25	0.51	13	31	2.7	0.4	1.2	3	0.91	0.32	< 0,25	1.9	55
GUA01	GUA01L	1145	334	< 0,25	0.59	18	44	1.8	< 0,25	1.2	4.5	1.2	< 0,25	< 0,25	2.3	37
GUA01	GUA01L	1152	2291	0.99	< 0,25	2.6	6.5	1.1	0.4	< 0,25	1.9	< 0,25	< 0,25	< 0,25	< 0,25	98
GUA01	GUA01L	1158	74	1.7	< 0,25	0.26	0.55	0.85	0.49	0.46	< 0,25	< 0,25	< 0,25	< 0,25	< 0,25	104
GUA01	GUA01L	1160	29174	1.4	< 0,25	0.73	0.51	0.55	0.74	0.27	0.67	< 0,25	< 0,25	< 0,25	< 0,25	94
GUA01	GUA01L	1161	122705	0.73	< 0,25	< 0,25	< 0,25	< 0,25	0.39	< 0,25	< 0,25	< 0,25	< 0,25	< 0,25	< 0,25	91
GUA01	GUA01L	1163	24607	1.6	< 0,25	< 0,25	< 0,25	0.42	0.69	< 0,25	0.3	< 0,25	< 0,25	< 0,25	< 0,25	97
GUA01	GUA01L	1174	3765	< 0,25	0.35	11	21	4.1	0.34	0.88	1.9	0.55	0.3	< 0,25	1.5	70
GUA01	GUA01L	1191	30992	2.2	< 0,25	0.83	0.83	0.58	0.61	0.46	0.6	< 0,25	< 0,25	< 0,25	< 0,25	94
GUA01	GUA01L	1192	122724	0.92	< 0,25	< 0,25	< 0,25	0.31	0.4	< 0,25	< 0,25	< 0,25	< 0,25	< 0,25	< 0,25	90
GUA01	GUA01L	1196	1207	< 0,25	0.28	11	28	3.3	0.34	1.5	3.6	0.74	< 0,25	< 0,25	1.6	61
GUA01	GUA01L	1197	1263	< 0,25	< 0,25	7.1	24	5.3	0.25	1.2	2.8	0.61	0.26	< 0,25	1.3	67
GUA01	GUA01L	1202	1534	< 0,25	< 0,25	< 0,25	< 0,25	< 0,25	< 0,25	< 0,25	< 0,25	< 0,25	0.67	< 0,25	< 0,25	106
GUA01	GUA01L	1204	1012	< 0,25	0.29	5.1	22	6.6	0.89	1.3	2.8	0.26	0.3	< 0,25	0.98	71
GUA01	GUA01L	1221	24256	1.7	< 0,25	0.34	0.52	0.42	0.72	< 0,25	0.4	< 0,25	< 0,25	< 0,25	< 0,25	97
GUA01	GUA01L	1222	122724	1.1	< 0,25	< 0,25	< 0,25	0.37	0.33	< 0,25	0.27	< 0,25	< 0,25	< 0,25	< 0,25	91
GUA01	GUA01L	1225	254	< 0,25	< 0,25	5.1	18	2	< 0,25	0.6	1.8	0.57	0.25	< 0,25	1.3	81
GUA01	GUA01L	1228	175	< 0,25	0.46	14	29	4.2	0.35	1.2	2.9	1	0.35	< 0,25	1.9	55
GUA01	GUA01L	1236	291	0.34	0.29	4.5	21	6.1	< 0,25	0.98	2.6	< 0,25	< 0,25	< 0,25	0.74	73
GUA01	GUA01L	1239	853	< 0,25	< 0,25	7.4	22	6.8	0.56	1.2	2.9	0.34	< 0,25	< 0,25	1.1	69
GUA01	GUA01L	1240	68	< 0,25	0.4	5.5	23	7.4	1.7	1.2	3	< 0,25	< 0,25	< 0,25	1.1	68
GUA01	GUA01L	1242	154	< 0,25	0.34	9	28	10	0.35	1.6	2.6	0.63	< 0,25	< 0,25	1.6	57
GUA01	GUA01L	1253	17849	1.3	< 0,25	< 0,25	0.45	0.62	0.78	0.29	0.42	< 0,25	< 0,25	< 0,25	< 0,25	96
GUA01	GUA01L	1256	305	0.77	< 0,25	1.9	0.73	0.56	0.26	< 0,25	0.7	0.37	< 0,25	< 0,25	0.66	99
GUA01	GUA01L	1257	117	< 0,25	0.38	7.1	29	3.9	0.6	1.9	3.5	0.33	< 0,25	< 0,25	1.5	62
GUA01	GUA01L	1277	121159	1.5	< 0,25	< 0,25	0.27	0.53	0.47	0.33	< 0,25	< 0,25	< 0,25	< 0,25	< 0,25	89
GUA01	GUA01L	1281	1740	0.45	0.36	6.9	27	3.3	0.61	1.8	3.4	0.38	< 0,25	< 0,25	1.3	64
GUA01	GUA01L	1291	107772	1.2	< 0,25	< 0,25	< 0,25	0.34	0.55	0.33	< 0,25	< 0,25	< 0,25	< 0,25	< 0,25	89
GUA01	GUA01L	1292	214	0.7	< 0,25	< 0,25	0.4	0.5	0.3	< 0,25	0.44	< 0,25	< 0,25	< 0,25	< 0,25	102
GUA01	GUA01L	1294	1203	0.98	< 0,25	< 0,25	0.27	0.61	0.55	< 0,25	0.5	< 0,25	< 0,25	< 0,25	< 0,25	97
GUA01	GUA01L	1307	82495	1.3	< 0,25	< 0,25	0.43	0.32	0.38	< 0,25	< 0,25	< 0,25	< 0,25	< 0,25	< 0,25	92
GUA01	GUA01L	1308	122724	0.82	< 0,25	< 0,25	< 0,25	0.27	0.34	< 0,25	< 0,25	< 0,25	< 0,25	< 0,25	< 0,25	89
GUA01	GUA01L	1310	14230	0.94	< 0,25	< 0,25	< 0,25	0.44	0.68	< 0,25	0.38	< 0,25	< 0,25	< 0,25	< 0,25	96
GUA01	GUA01L	1311	454	< 0,25	< 0,25	8.8	20	3.9	0.79	1.2	2.5	0.35	0.25	< 0,25	1.1	72
GUA01	GUA01L	1316	52	< 0,25	7.7	1.7	11	< 0,25	1.4	0.5	1.2	0.5	< 0,25	< 0,25	< 0,25	86
GUA01	GUA01L	1318	118	< 0,25	0.26	3.4	17	6.2	0.68	0.68	1.8	0.44	< 0,25	< 0,25	0.96	79
GUA01	GUA01L	1319	79	< 0,25	0.39	4.4	19	7.9	0.83	0.85	2.8	0.35	< 0,25	< 0,25	1	73
GUA01	GUA01L	1324	765	< 0,25	0.8	17	49	2.7	0.32	2.9	6.2	1	0.57	< 0,25	2	29
GUA01	GUA01L	1326	4346	0.34	0.91	18	53	1	< 0,25	3.1	7.1	0.97	< 0,25	< 0,25	2.1	23
GUA01	GUA01L	1327	372	< 0,25	0.8	18	54	0.84	< 0,25	3.3	7.1	1.1	0.37	< 0,25	2.1	22
GUA01	GUA01L	1329	69648	1.5	0.28	< 0,25	0.32	< 0,25	0.79	0.4	0.34	< 0,25	< 0,25	< 0,25	< 0,25	94
GUA01	GUA01L	1330	122724	0.84	< 0,25	< 0,25	< 0,25	0.39	0.25	< 0,25	< 0,25	< 0,25	< 0,25	< 0,25	< 0,25	91
GUA01	GUA01L	1331	35187	0.8	< 0,25	< 0,25	< 0,25	0.32	0.77	0.28	0.48	< 0,25	< 0,25	< 0,25	< 0,25	98
GUA01	GUA01L	1332	424	< 0,25	0.3	5.2	19	4.2	0.46	0.9	2.3	0.53	0.29	< 0,25	0.91	78
GUA01	GUA01L	1336	244	< 0,25	0.33	13	21	4.2	0.4	0.9	2.4	0.37	0.51	0.3	1.2	67
GUA01	GUA01L	1337	632	< 0,25	0.27	13	21	4.3	0.31	1.1	2.6	0.54	0.58	< 0,25	1.3	67
GUA01	GUA01L	1345	539	< 0,25	0.26	4.6	22	8.6	0.96	1.2	2.8	0.27	< 0,25	< 0,25	1.1	69
GUA01	GUA01L	1349	1548	< 0,25	0.49	14	34	2.5	< 0,25	1.7	4.2	0.72	0.5	< 0,25	1.7	52
GUA01	GUA01L	1354	11402	0.32	0.89	19	53	0.7	0.35	3.1	7.1	0.99	< 0,25	< 0,25	2.5	22
GUA01	GUA01L	1357	8212	0.31	0.89	18	52	0.91	0.29	3	7	1.1	0.35	< 0,25	2.3	24
GUA01	GUA01L	1358	59295	1.1	< 0,25	0.58	0.43	0.46	1.1	0.36	0.52	< 0,25	< 0,25	< 0,25	< 0,25	94
GUA01	GUA01L	1359	122724	1.2	< 0,25	< 0,25	< 0,25	0.3	0.85	0.26	< 0,25	< 0,25	< 0,25	< 0,25	< 0,25	93
GUA01	GUA01L	1360	57694	1	< 0,25	< 0,25	< 0,25	0.33	0.84	< 0,25	0.39	< 0,25	< 0,25	< 0,25	< 0,25	97
GUA01	GUA01L	1361	2428	< 0,25	0.33	7.8	13	2.6	0.28	0.8	1.5	< 0,25	0.27	< 0,25	0.53	85
GUA01	GUA01L	1364	79	< 0,25	< 0,25	6.1	24	11	0.32	1.2	2.4	0.42	< 0,25	< 0,25	2.5	63
GUA01	GUA01L	1371	380	< 0,25	0.3	9.9	21	6.1	0.76	1	2.7	0.44	0.56	< 0,25	1.1	67
GUA01	GUA01L	1374	96	< 0,25	0.3	5.7	25	8.8	0.7	1.3	3.1	0.26	< 0,25	< 0,25	1.3	65
GUA01	GUA01L	1378	398	< 0,25	0.56	13	36	2.7	< 0,25	1.8	4.5	0.64	< 0,25	< 0,25	2	51
GUA01	GUA01L	1396	45875	0.94	< 0,25	< 0,25	0.65	0.64	1.5	< 0,25	0.35	< 0,25	< 0,25	< 0,25	< 0,25	95
GUA01	GUA01L	1398	122724	1.2	< 0,25	0.39	< 0,25	0.55	1.3	0.27	< 0,25	< 0,25	< 0,25	< 0,25	< 0,25	91
GUA01	GUA01L	1399	69	2.1	0.7	< 0,25	< 0,25	0.68	0.42	0.39	< 0,25	< 0,25	< 0,25	< 0,25	< 0,25	104
GUA01	GUA01L	1400	230	2.3	0.54	< 0,25	0.47	0.76	< 0,25	0.33	< 0,25	< 0,25	< 0,25	< 0,25	< 0,25	107
GUA01	GUA01L	1401	44490	1.1	0.68	< 0,25	< 0,25	0.81	0.43	< 0,25	0.99	< 0,25	< 0,25	< 0,25	< 0,25	94
GUA01	GUA01L	1422	309	< 0,25	0.91	17	49	2.3	0.34	2.7	6.6	0.96	0.35	< 0,25	2.3	28
GUA01	GUA01L	1430	55975	1.3	< 0,25	0.31	0.44	0.56	0.94	< 0,25	0.48	< 0,25	< 0,25	< 0,25	< 0,25	95
GUA01	GUA01L	1431	122699	1.1	< 0,25	0.25	0.27	0.5	0.97	< 0,25	0.26	< 0,25	< 0,25	< 0,25	< 0,25	93
GUA01	GUA01L	1432	94	< 0,25	< 0,25	< 0,25	25	6.3	1.9	< 0,25	< 0,25	0.36	0.26	< 0,25	2.6	74
GUA01	GUA01L	1443	1000	< 0,25	0.39	8.2	29	7.6	0.66	0.8	3.6	0.66	0.25	< 0,25	2	57
GUA01	GUA01L	1444	195	< 0,25	0.43	7.9	28	7.7	0.53	0.72	3.4	0.49	< 0,25	< 0,25	2.3	60
GUA01	GUA01L	1455	290	< 0,25	0.59	11	35	3.8	0.37	1.5	4.5	0.52	< 0,25	< 0,25	1.9	52
GUA01	GUA01L	1459	45384	1.6	< 0,25	< 0,25	0.28	0.48	1.1	0.26	0.39	< 0,25	< 0,25	< 0,25	< 0,25	92
GUA01	GUA01L	1460	122697	1.1	< 0,25	0.27	0.29	0.35	1.2	< 0,25	0.35	< 0,25	< 0,25	< 0,25	< 0,25	92
GUA01	GUA01L	1462	902	< 0,25	0.26	7.6	12	3.5	0.59	0.57	1.6	0.48	< 0,25	< 0,25	0.72	84
GUA01	GUA01L	1463	5043	< 0,25	0.3	8.9	24	3.9	0.62	1.6	3.2	0.4	0.29	< 0,25	1.2	67
GUA01	GUA01L	1464	582	< 0,25	0.44	12	27	7	0.29	0.69	3.3	0.77	0.73	< 0,25	1.9	57
GUA01	GUA01L	1467	2001	< 0,25	0.38	7.4	20	2.8	0.42	0.82	2.1	0.54	0.38	< 0,25	1.1	76
GUA01	GUA01L	1477	53	0.59	< 0,25	< 0,25	< 0,25	0.6	0.6	0.27	0.32	< 0,25	< 0,25	< 0,25	< 0,25	109
GUA01	GUA01L	1478	11923	1.2	< 0,25	0.28	0.27	0.56	1.1	0.39	0.54	< 0,25	< 0,25	< 0,25	< 0,25	94
GUA01	GUA01L	1479	120456	0.72	< 0,25	0.29	< 0,25	0.36	0.6	< 0,25	0.46	< 0,25	< 0,25	< 0,25	< 0,25	93
GUA01	GUA01L	1480	6552	1.5	0.88	< 0,25	0.25	0.63	0.39	< 0,25	0.55	< 0,25	< 0,25	< 0,25	< 0,25	96
GUA01	GUA01L	1489	111579	1.2	< 0,25	< 0,25	< 0,25	< 0,25	0.55	0.27	0.32	< 0,25	< 0,25	< 0,25	< 0,25	93
GUA01	GUA01L	1490	20038	0.81	0.68	< 0,25	0.34	0.62	0.25	< 0,25	0.77	< 0,25	< 0,25	< 0,25	< 0,25	96
GUA01	GUA01L	1492	1044	0.47	0.26	5.2	20	3.5	0.84	1.2	2.5	0.29	< 0,25	0.28	0.83	76
GUA01	GUA01L	1494	783	< 0,25	< 0,25	5.7	20	4.8	0.63	1.2	2.6	0.34	< 0,25	< 0,25	1.1	73
GUA01	GUA01L	1496	392	< 0,25	< 0,25	5.6	24	3.1	0.63	1.1	3	0.5	< 0,25	< 0,25	1.2	71
GUA01	GUA01L	1497	60	< 0,25	< 0,25	3.8	14	1.7	0.28	0.65	1.4	0.51	< 0,25	< 0,25	0.81	88
GUA01	GUA01L	1499	3439	< 0,25	< 0,25	7.5	25	3	0.37	1.4	3.5	0.5	< 0,25	< 0,25	1.3	68
GUA01	GUA01L	1500	2335	< 0,25	0.31	9.1	23	2.2	< 0,25	1.3	3	0.4	< 0,25	< 0,25	1.2	71
GUA01	GUA01L	1502	109	< 0,25	0.32	14	24	5.6	0.54	1.8	3.3	0.63	0.69	< 0,25	1.2	60
GUA01	GUA01L	1508	91598	1.2	< 0,25	< 0,25	< 0,25	0.29	0.85	0.27	< 0,25	< 0,25	< 0,25	< 0,25	< 0,25	91
GUA01	GUA01L	1509	1346	0.69	< 0,25	0.42	0.86	0.4	0.64	< 0,25	2.2	< 0,25	< 0,25	< 0,25	< 0,25	96
GUA01	GUA01L	1511	3894	< 0,25	0.34	6.8	24	3.1	< 0,25	1.1	2.8	0.51	< 0,25	< 0,25	1.3	71
GUA01	GUA01L	1514	2018	< 0,25	0.3	6.5	22	2.1	< 0,25	1.1	2.6	0.61	0.3	< 0,25	1.2	74
GUA01	GUA01L	1515	564	< 0,25	0.26	6.9	27	3.2	0.61	1.3	3	0.35	< 0,25	< 0,25	1.2	68
GUA01	GUA01L	1517	9796	< 0,25	0.34	6.6	22	2.2	0.28	0.97	2.7	0.54	< 0,25	< 0,25	0.94	73
GUA01	GUA01L	1518	6584	< 0,25	0.37	6.7	20	1.7	0.32	0.81	2.4	0.39	0.26	< 0,25	0.78	77
GUA01	GUA01L	1519	11671	< 0,25	0.29	7.5	24	2.4	0.26	1.2	2.8	0.33	< 0,25	< 0,25	1.2	70
GUA01	GUA01L	1522	3301	< 0,25	0.65	15	36	3.2	0.45	1.7	4.4	0.7	0.87	< 0,25	2	47
GUA01	GUA01L	1523	818	< 0,25	0.57	13	38	3.5	< 0,25	1.7	4.6	0.68	< 0,25	< 0,25	2	47
GUA01	GUA01L	1526	76011	1.3	< 0,25	< 0,25	< 0,25	0.4	0.77	0.3	< 0,25	< 0,25	< 0,25	< 0,25	< 0,25	91
GUA01	GUA01L	1529	19591	< 0,25	0.37	7.6	21	2.1	0.34	1	2.5	0.41	0.27	< 0,25	1.2	75
GUA01	GUA01L	1530	12597	< 0,25	0.37	8.4	20	1.9	0.71	0.86	2.4	0.36	< 0,25	< 0,25	1.1	75
GUA01	GUA01L	1532	296	< 0,25	0.29	6.6	24	2.2	0.26	1.4	3.1	0.34	< 0,25	< 0,25	1.2	72
GUA01	GUA01L	1533	1778	< 0,25	0.44	6.5	21	1.8	< 0,25	0.88	2.2	0.35	0.29	< 0,25	1.3	76
GUA01	GUA01L	1534	4157	< 0,25	0.3	6	23	2.6	< 0,25	1.1	2.5	0.52	< 0,25	< 0,25	1.4	74
GUA01	GUA01L	1536	5160	< 0,25	0.35	8.3	22	2.2	0.29	1.2	2.7	0.53	0.39	< 0,25	1.1	72
GUA01	GUA01L	1537	31516	< 0,25	0.34	9.5	23	2.2	< 0,25	1.1	2.8	0.47	0.45	< 0,25	1.1	69
GUA01	GUA01L	1539	3662	< 0,25	0.7	12	36	3.3	< 0,25	1.8	4.5	0.71	< 0,25	< 0,25	1.9	49
GUA01	GUA01L	1540	2283	< 0,25	0.7	13	37	3.3	< 0,25	1.6	4.5	0.64	< 0,25	< 0,25	1.6	49
GUA01	GUA01L	1545	61375	1.6	< 0,25	< 0,25	< 0,25	0.35	0.53	0.33	0.25	< 0,25	< 0,25	< 0,25	< 0,25	91
GUA01	GUA01L	1547	6403	< 0,25	< 0,25	9	16	2.4	0.35	0.73	1.8	0.55	< 0,25	< 0,25	0.83	79
GUA01	GUA01L	1551	2225	< 0,25	0.38	9.8	21	2.9	0.42	1	2.3	0.48	0.39	< 0,25	1.2	70
GUA01	GUA01L	1552	70	< 0,25	0.4	7.1	28	2.9	0.46	1.3	3.2	0.4	< 0,25	< 0,25	1.5	65
GUA01	GUA01L	1553	26652	< 0,25	< 0,25	8.2	23	2.1	0.27	1.1	2.7	0.54	< 0,25	< 0,25	1.2	71
GUA01	GUA01L	1560	57340	1.6	< 0,25	< 0,25	0.3	0.39	0.53	0.32	0.25	< 0,25	< 0,25	< 0,25	< 0,25	88
GUA01	GUA01L	1563	2359	< 0,25	< 0,25	7	13	2.2	0.27	0.68	1.5	0.51	0.28	< 0,25	0.84	83
GUA01	GUA01L	1572	12580	< 0,25	0.26	10	23	2.1	0.26	1	2.7	0.47	0.39	< 0,25	1.3	70
GUA01	GUA01L	1579	42812	1.8	< 0,25	0.28	0.47	0.5	< 0,25	0.3	0.34	< 0,25	< 0,25	< 0,25	< 0,25	95
GUA01	GUA01L	1580	122724	0.86	< 0,25	< 0,25	0.27	0.38	0.29	< 0,25	< 0,25	< 0,25	< 0,25	< 0,25	< 0,25	88
GUA01	GUA01L	1620	2147	< 0,25	0.37	7.5	21	3	< 0,25	0.96	2.4	0.43	< 0,25	< 0,25	1.1	75
GUA01	GUA01L	1621	31237	< 0,25	0.28	11	22	1.8	0.25	1	2.5	0.44	0.58	< 0,25	1.3	70
GUA01	GUA01L	1634	13319	2.5	0.34	0.61	0.5	0.39	0.93	0.41	0.55	< 0,25	< 0,25	< 0,25	< 0,25	97
GUA01	GUA01L	1637	1097	< 0,25	0.31	15	19	4.5	0.57	1.1	2.2	0.74	0.47	< 0,25	1.1	66
GUA01	GUA01L	1638	40045	0.35	0.38	11	23	1.9	< 0,25	1.2	2.9	0.3	0.53	< 0,25	1	68
GUA01	GUA01L	1640	3622	< 0,25	0.28	11	22	3	< 0,25	1.4	3.1	0.57	0.3	< 0,25	1.1	68
GUA01	GUA01L	1642	3849	< 0,25	0.37	12	20	5.4	0.67	1.1	2.6	0.28	0.82	0.25	1.1	66
GUA01	GUA01L	1644	1577	< 0,25	< 0,25	5.4	21	5.8	0.71	1.1	2.7	0.42	< 0,25	< 0,25	1.1	73
GUA01	GUA01L	1649	2058	< 0,25	0.45	12	32	5.1	0.43	1.4	4	0.79	< 0,25	< 0,25	1.7	52
GUA01	GUA01L	1654	94501	1.5	< 0,25	< 0,25	< 0,25	0.43	0.27	< 0,25	0.32	< 0,25	< 0,25	< 0,25	< 0,25	92
GUA01	GUA01L	1658	533	< 0,25	0.25	15	19	4.4	< 0,25	1.1	2.2	0.58	0.78	< 0,25	0.9	66
GUA01	GUA01L	1661	9463	< 0,25	0.31	8.5	23	2.1	< 0,25	1.3	2.8	0.48	< 0,25	< 0,25	1.3	70
GUA01	GUA01L	1663	3072	< 0,25	0.25	12	22	2.7	< 0,25	1.3	3	0.54	< 0,25	< 0,25	1.2	69
GUA01	GUA01L	1664	884	< 0,25	0.28	7.2	22	2.2	< 0,25	1.1	2.5	0.52	< 0,25	< 0,25	1.2	75
GUA01	GUA01L	1670	67	0.38	0.43	4.5	22	5.8	0.61	1.4	2.6	0.29	< 0,25	< 0,25	1	72
GUA01	GUA01L	1678	64611	1.6	< 0,25	< 0,25	0.33	0.5	0.52	0.27	0.29	< 0,25	< 0,25	< 0,25	< 0,25	92
GUA01	GUA01L	1693	3592	< 0,25	0.3	6	22	3.2	< 0,25	0.98	2.6	0.61	< 0,25	< 0,25	1.3	72
GUA01	GUA01L	1694	4974	< 0,25	0.41	5.8	22	3.1	0.4	0.95	2.5	0.52	0.26	< 0,25	1.4	74
GUA01	GUA01L	1702	37029	2	< 0,25	1.4	1.6	0.72	< 0,25	0.39	0.58	< 0,25	< 0,25	< 0,25	< 0,25	93
GUA01	GUA01L	1708	172	< 0,25	< 0,25	4.6	20	3.4	< 0,25	0.61	2.2	0.45	< 0,25	< 0,25	0.92	79
GUA01	GUA01L	1710	2422	< 0,25	0.29	6.5	20	2.6	0.28	0.88	2.3	0.48	< 0,25	< 0,25	0.98	77
GUA01	GUA01L	1711	2895	< 0,25	0.49	6	18	1.6	< 0,25	0.37	1.1	0.47	< 0,25	< 0,25	1	82
GUA01	GUA01L	1715	177	< 0,25	0.28	6.1	25	5.6	< 0,25	1.6	3.1	0.54	< 0,25	< 0,25	1.5	66
GUA01	GUA01L	1716	2024	< 0,25	0.31	6.3	20	2.1	< 0,25	1	2.5	0.55	< 0,25	< 0,25	1	78
GUA01	GUA01L	1720	1362	< 0,25	0.78	21	52	0.96	< 0,25	2.3	6.6	1.1	0.36	< 0,25	2.8	24
GUA01	GUA01L	1731	26104	1.8	0.34	0.63	0.39	0.6	0.77	< 0,25	0.46	< 0,25	< 0,25	< 0,25	< 0,25	93
GUA01	GUA01L	1732	117	< 0,25	< 0,25	8.8	13	1.9	0.46	0.48	1.2	0.81	0.38	< 0,25	0.87	82
GUA01	GUA01L	1733	3994	< 0,25	0.32	9.4	22	2.5	< 0,25	1.1	2.4	< 0,25	0.5	< 0,25	1.3	69
GUA01	GUA01L	1748	25016	2.8	< 0,25	0.29	0.32	0.56	1.1	0.36	< 0,25	< 0,25	< 0,25	< 0,25	< 0,25	93
GUA01	GUA01L	1749	97	< 0,25	0.35	2.6	10	1.6	0.26	0.48	1.1	0.34	< 0,25	< 0,25	0.62	92
GUA01	GUA01L	1763	1538	< 0,25	< 0,25	7.4	21	1.6	0.26	1.2	2.5	0.56	0.37	< 0,25	0.88	76
GUA01	GUA01L	1766	1653	< 0,25	0.46	15	23	2.7	0.35	1.1	2.7	0.42	0.64	< 0,25	1.2	63
GUA01	GUA01L	1767	2996	< 0,25	0.34	6.3	25	2.7	< 0,25	1.1	2.6	0.37	< 0,25	< 0,25	1.1	72
GUA01	GUA01L	1769	82	< 0,25	< 0,25	1.8	5.5	0.73	< 0,25	0.26	0.51	0.59	0.31	< 0,25	0.77	101
GUA01	GUA01L	1771	414	< 0,25	0.31	10	27	3.2	< 0,25	1.3	3.1	0.43	0.46	< 0,25	1.4	63
GUA01	GUA01L	1789	246	< 0,25	< 0,25	4.1	12	2.6	0.3	0.56	1.6	< 0,25	0.27	< 0,25	0.8	89
GUA01	GUA01L	1793	11066	< 0,25	0.44	9.7	20	2.2	< 0,25	0.9	2.3	0.44	< 0,25	< 0,25	1.2	74
GUA01	GUA01L	1794	2237	< 0,25	< 0,25	6.8	15	2.2	0.26	0.66	1.7	0.35	0.34	< 0,25	0.78	84
GUA01	GUA01L	1796	65	< 0,25	0.26	7.5	29	4.8	0.4	1.7	4	0.44	< 0,25	< 0,25	1.5	62
GUA01	GUA01L	1799	647	< 0,25	0.35	6	25	6	0.71	1.4	3	0.43	< 0,25	< 0,25	1.4	66
GUA01	GUA01L	1805	205	< 0,25	0.66	18	45	5.4	0.3	3.9	5.8	0.99	< 0,25	< 0,25	2.4	30
GUA01	GUA01L	1808	59	< 0,25	0.31	7	15	5.1	< 0,25	0.82	1.7	0.36	< 0,25	< 0,25	0.64	80
GUA01	GUA01L	1810	733	< 0,25	0.4	17	14	1.8	< 0,25	0.47	1.7	0.65	0.74	< 0,25	0.9	75
GUA01	GUA01L	1811	3978	< 0,25	0.4	7.5	20	2.8	0.35	0.87	2.2	0.44	< 0,25	< 0,25	1.2	76
GUA01	GUA01L	1823	255	< 0,25	0.37	6.3	23	10	< 0,25	1.2	3.9	0.69	< 0,25	< 0,25	1.3	63
GUA01	GUA01L	1836	391	0.32	< 0,25	4.7	14	1.5	< 0,25	0.4	1.2	0.62	0.44	< 0,25	1	85
GUA01	GUA01L	1838	1058	< 0,25	0.3	4	20	2.2	0.34	0.57	1.8	0.29	0.26	< 0,25	1.2	79
GUA01	GUA01L	1855	72	< 0,25	< 0,25	5.4	23	2.3	0.39	1	2.2	0.31	< 0,25	< 0,25	1.3	76
GUA01	GUA01L	1856	2714	< 0,25	0.3	6.8	23	2.8	< 0,25	1.1	2.6	0.47	< 0,25	< 0,25	1.4	72
GUA01	GUA01L	1857	187	< 0,25	0.33	6.4	26	5.5	0.62	1.7	3.4	0.4	< 0,25	< 0,25	1.1	65
GUA01	GUA01L	1859	296	< 0,25	0.34	18	20	4.2	0.42	1.1	2.5	0.47	0.67	< 0,25	1.2	62
GUA01	GUA01L	1860	2047	< 0,25	0.3	8.5	20	3.8	< 0,25	0.99	2.4	0.44	< 0,25	< 0,25	1.1	74
GUA01	GUA01L	1870	365	< 0,25	< 0,25	4	16	2.9	0.37	0.73	1.9	0.54	< 0,25	< 0,25	0.93	83
GUA01	GUA01L	1875	120	< 0,25	0.84	16	45	1.6	0.32	2.1	6.4	0.9	0.37	< 0,25	2.2	35
GUA01	GUA01L	1876	124	< 0,25	0.77	16	46	1.3	< 0,25	2.3	6.6	0.88	0.45	< 0,25	2.3	34
GUA01	GUA01L	1877	146	0.31	0.86	16	45	1.4	0.44	2.2	6.6	0.98	0.3	< 0,25	2.3	34
GUA01	GUA01L	1878	203	0.34	0.82	16	43	1.2	0.34	2.1	6	0.94	0.93	< 0,25	2.2	37
GUA01	GUA01L	1881	581	0.73	0.75	< 0,25	0.81	0.25	0.71	< 0,25	< 0,25	< 0,25	< 0,25	< 0,25	< 0,25	88
GUA01	GUA01L	1887	873	< 0,25	0.27	6.5	22	1.7	0.49	0.95	2.7	< 0,25	< 0,25	< 0,25	1.2	76
GUA01	GUA01L	1890	187	< 0,25	0.3	8.7	27	2	0.58	1.2	3.2	0.42	< 0,25	< 0,25	1.1	67
GUA01	GUA01L	1893	336	< 0,25	0.75	19	48	1.9	0.29	5.9	6.4	1	< 0,25	< 0,25	1.8	27
GUA01	GUA01L	1894	80	< 0,25	0.34	6.4	27	3.1	< 0,25	1	3.2	0.34	< 0,25	< 0,25	1.6	68
GUA01	GUA01L	1895	100	< 0,25	0.33	5.2	17	2	0.29	0.51	1.9	0.61	0.27	< 0,25	1.2	81
GUA01	GUA01L	1898	16018	< 0,25	0.29	5.9	8.8	0.73	1.3	0.32	1.5	0.35	< 0,25	< 0,25	0.32	88
GUA01	GUA01L	1900	15714	0.38	< 0,25	4.5	10	0.77	0.73	0.44	1.5	0.34	0.4	< 0,25	0.62	88
GUA01	GUA01L	1902	463	< 0,25	0.48	14	24	1.8	< 0,25	0.95	2.7	0.35	0.3	< 0,25	1.2	67
GUA01	GUA01L	1903	3673	< 0,25	0.39	10	28	2.4	0.4	1.5	3.9	0.25	< 0,25	< 0,25	1.2	62
GUA01	GUA01L	1904	16105	< 0,25	0.3	8	22	1.8	0.25	1	2.8	0.41	< 0,25	< 0,25	0.88	72
GUA01	GUA01L	1905	74	< 0,25	< 0,25	1.2	1.2	< 0,25	< 0,25	< 0,25	< 0,25	0.57	0.62	< 0,25	0.6	103
GUA01	GUA01L	1906	11719	< 0,25	0.33	7.2	23	1.9	0.42	1.2	3.1	0.54	< 0,25	< 0,25	0.96	72
GUA01	GUA01L	1913	161	< 0,25	0.35	9.9	29	7.6	0.29	1.3	3.4	0.43	0.3	< 0,25	1.4	57
GUA01	GUA01L	1915	73	< 0,25	0.37	18	21	5.2	0.29	0.98	2.5	0.53	1.2	0.26	1.1	60
GUA01	GUA01L	1916	127	< 0,25	0.42	5.8	27	5.2	< 0,25	1.1	3.2	0.33	< 0,25	< 0,25	1.3	65
GUA01	GUA01L	1918	1935	< 0,25	0.25	7.3	28	4.4	0.38	1.2	3.4	0.43	< 0,25	< 0,25	1.4	64
GUA01	GUA01L	1919	384	< 0,25	0.43	8.6	27	6.9	< 0,25	1.2	3.2	0.46	0.28	< 0,25	1.5	60
GUA01	GUA01L	1920	520	< 0,25	0.45	7.5	28	6.2	0.4	1.3	3.4	0.41	< 0,25	< 0,25	1.3	60
GUA01	GUA01L	1921	180	< 0,25	0.38	13	24	6.4	0.33	1.2	3.1	1.1	0.87	< 0,25	1.3	59
GUA01	GUA01L	1922	655	< 0,25	0.4	14	24	6.1	0.29	1.1	2.8	0.57	0.95	< 0,25	1.2	59
GUA01	GUA01L	1923	11669	< 0,25	0.4	8.6	27	6	0.41	1.2	3.2	0.51	< 0,25	< 0,25	1.4	60
GUA01	GUA01L	1929	4821	0.31	0.43	10	28	7.3	0.44	1.2	3.3	0.62	0.29	< 0,25	1.3	56
GUA01	GUA01L	1931	56	< 0,25	0.35	19	18	12	0.48	0.52	3.1	0.89	0.93	< 0,25	1.2	55
GUA01	GUA01L	1932	325	< 0,25	< 0,25	9.2	27	9.4	0.38	1.3	3.3	0.58	< 0,25	< 0,25	1.4	57
GUA01	GUA01L	1933	157	< 0,25	0.43	9.5	26	10	0.51	1.3	3.2	0.35	0.39	< 0,25	1.6	57
GUA01	GUA01L	1934	3137	< 0,25	0.46	9.6	28	9.1	< 0,25	1.2	3.2	0.6	0.34	< 0,25	1.4	55
GUA01	GUA01L	1935	122	0.32	< 0,25	9.5	26	10	0.32	1.1	3.4	0.58	0.39	< 0,25	1.3	56
GUA01	GUA01L	1936	213	< 0,25	0.41	11	28	8.3	0.29	1.1	3.6	< 0,25	0.5	< 0,25	1.5	56
GUA01	GUA01L	1938	8194	< 0,25	0.49	11	27	8.8	0.32	1.1	3.1	0.52	0.56	< 0,25	1.4	56
GUA01	GUA01L	1939	55	< 0,25	0.42	8.3	25	13	0.47	1.3	2.8	0.48	< 0,25	< 0,25	1.6	57
GUA01	GUA01L	1940	250	< 0,25	< 0,25	9.7	25	11	< 0,25	1.1	3.6	0.67	0.32	< 0,25	1.4	59
GUA01	GUA01L	1942	180	< 0,25	0.48	11	26	10	0.29	1.1	3.1	0.9	0.48	< 0,25	1.3	58
GUA01	GUA01L	1946	2783	< 0,25	0.38	8.8	27	8.9	0.48	1.2	3.2	0.49	0.36	< 0,25	1.6	57
GUA01	GUA01L	1947	2862	< 0,25	0.41	10	25	7.9	0.39	1	3.1	0.53	0.47	< 0,25	1.3	61
GUA01	GUA01L	1951	89	< 0,25	0.32	7.3	28	2.7	< 0,25	0.95	3.3	0.42	< 0,25	< 0,25	1.6	65
GUA01	GUA01L	1952	1138	< 0,25	0.38	9.3	17	1.5	< 0,25	0.55	1.9	0.77	0.39	< 0,25	1.2	77
GUA01	GUA01L	1953	260	< 0,25	0.27	20	12	1.1	< 0,25	0.41	1.3	0.55	0.92	< 0,25	0.87	74
GUA01	GUA01L	1956	67	< 0,25	0.37	9.4	21	2.6	0.29	1.1	3	0.48	< 0,25	< 0,25	1	72
GUA01	GUA01L	1961	13307	0.41	0.29	7.4	23	2.2	0.7	1.2	3.1	0.37	< 0,25	< 0,25	1.1	72
GUA01	GUA01L	1963	17129	< 0,25	< 0,25	6.9	19	1.7	0.42	0.93	2.6	0.33	< 0,25	< 0,25	0.85	78
GUA01	GUA01L	1964	52	< 0,25	0.3	4.6	20	7.5	0.31	0.97	2.7	0.56	< 0,25	< 0,25	1.1	72
GUA01	GUA01L	1965	356	< 0,25	< 0,25	< 0,25	< 0,25	< 0,25	< 0,25	< 0,25	< 0,25	< 0,25	< 0,25	< 0,25	< 0,25	110
GUA01	GUA01L	1979	12642	< 0,25	< 0,25	9.1	23	2.4	0.25	1.1	2.8	0.5	< 0,25	< 0,25	0.93	69
GUA01	GUA01L	1983	22863	< 0,25	0.31	8.5	24	2.4	0.39	1.3	3.3	0.52	< 0,25	< 0,25	1.1	68
GUA01	GUA01L	1984	8258	< 0,25	0.33	7.2	21	1.9	0.36	0.97	2.5	0.43	< 0,25	< 0,25	0.97	75
GUA01	GUA01L	1985	113	< 0,25	0.27	17	17	6.3	0.51	0.73	2	0.44	1.3	< 0,25	1	65
GUA01	GUA01L	1995	1665	0.39	0.31	6.8	25	6.5	0.39	1.4	3.1	< 0,25	< 0,25	< 0,25	1.2	62
GUA01	GUA01L	1996	552	< 0,25	0.3	6.1	22	8.9	0.67	0.93	2.7	< 0,25	0.4	< 0,25	1.1	68
GUA01	GUA01L	1997	60	< 0,25	0.43	6.9	21	14	0.56	1	2.5	0.48	< 0,25	< 0,25	1.2	63
GUA01	GUA01L	2000	105	< 0,25	0.4	8.6	25	6.9	0.34	1.2	2.9	0.4	0.62	< 0,25	1.4	64
GUA01	GUA01L	2005	1079	< 0,25	0.31	12	20	5.2	0.42	1.2	2.4	0.43	0.76	< 0,25	1.2	67
GUA01	GUA01L	2006	228	< 0,25	< 0,25	5	17	2.2	0.3	0.83	2	0.38	0.3	< 0,25	0.96	80
GUA01	GUA01L	2007	71	0.33	0.29	4	17	8.5	< 0,25	0.68	4.1	0.58	< 0,25	< 0,25	0.99	74
GUA01	GUA01L	2008	258	< 0,25	0.32	5.4	20	5.5	0.41	0.7	2.2	0.38	0.32	< 0,25	1	73
GUA01	GUA01L	2009	8984	< 0,25	0.37	6.8	22	3.3	< 0,25	1	2.4	0.41	0.36	< 0,25	1.2	72
GUA01	GUA01L	2010	161	< 0,25	0.28	12	18	11	0.44	1	2.4	0.34	0.74	< 0,25	1.1	64
GUA01	GUA01L	2011	5070	< 0,25	0.28	7.7	21	2.9	0.36	0.88	2.2	0.45	0.47	< 0,25	1.2	72
GUA01	GUA01L	2012	1973	< 0,25	< 0,25	7.5	26	4.2	0.29	1.3	3.1	0.45	< 0,25	< 0,25	1.4	65
GUA01	GUA01L	2013	1019	0.33	0.37	6.1	23	3.6	< 0,25	1.1	2.5	0.37	< 0,25	< 0,25	1.1	73
GUA01	GUA01L	2014	86	< 0,25	0.37	12	19	12	< 0,25	1	1.9	0.39	0.59	< 0,25	1.2	64
GUA01	GUA01L	2015	57	< 0,25	0.34	5.7	25	5.4	< 0,25	0.91	2.7	0.38	< 0,25	< 0,25	1.3	71
GUA01	GUA01L	2017	205	< 0,25	0.37	13	21	4.1	0.32	1.3	2.3	0.42	0.53	< 0,25	1.2	66
GUA01	GUA01L	2019	155	< 0,25	0.3	7.3	26	5.4	0.49	1.3	3	0.5	< 0,25	< 0,25	1.2	64
GUA01	GUA01L	2020	1120	< 0,25	0.32	13	22	4.5	0.42	1	2.6	0.47	0.51	< 0,25	1.3	64
GUA01	GUA01L	2021	303	< 0,25	0.4	4.9	18	4.2	0.48	0.85	2.2	0.5	< 0,25	< 0,25	1	78
GUA01	GUA01L	2022	167	< 0,25	0.31	32	9.6	2.3	< 0,25	0.54	0.95	0.71	1.9	0.46	0.84	62
GUA01	GUA01L	2023	158	< 0,25	0.44	6.9	25	5.2	0.42	1.1	2.7	0.65	< 0,25	< 0,25	1.3	66
GUA01	GUA01L	2024	718	< 0,25	0.45	13	21	5	0.35	0.99	2.6	0.39	0.86	< 0,25	1.4	65
GUA01	GUA01L	2025	190	< 0,25	0.43	8.2	24	6.2	0.29	1.4	2.7	0.35	< 0,25	< 0,25	1.4	65
GUA01	GUA01L	2026	95	< 0,25	0.39	6.7	25	6	0.43	1.3	3.1	0.28	< 0,25	< 0,25	1.4	65
GUA01	GUA01L	2027	901	< 0,25	0.36	5.2	20	4.5	0.4	0.84	2.6	0.52	< 0,25	< 0,25	1.2	74
GUA01	GUA01L	2028	1651	< 0,25	0.36	15	19	4.5	0.42	1	2.4	0.45	0.72	< 0,25	1.2	66
GUA01	GUA01L	2029	868	< 0,25	0.32	7.1	25	6.5	0.61	1.3	3.1	0.29	< 0,25	< 0,25	1.3	64
GUA01	GUA01L	2030	1901	< 0,25	0.33	9.7	22	5.4	0.42	1.1	2.6	0.42	0.36	< 0,25	1.1	66
GUA01	GUA01L	2031	71	< 0,25	0.41	6	23	10	0.64	1	2.5	0.26	< 0,25	< 0,25	1.5	65
GUA01	GUA01L	2033	263	< 0,25	0.36	5.6	20	8.7	0.54	0.87	2.3	0.8	< 0,25	< 0,25	0.88	69
GUA01	GUA01L	2035	390	< 0,25	0.32	9	24	7.2	0.38	1.3	3	0.45	< 0,25	< 0,25	1.2	64
GUA01	GUA01L	2036	759	< 0,25	0.29	17	18	5.4	0.3	0.88	2	0.65	1.2	0.32	1.1	64
GUA01	GUA01L	2037	2157	< 0,25	0.28	12	20	2.7	0.29	0.93	2.2	0.59	0.47	< 0,25	1.2	70
GUA01	GUA01L	2040	235	< 0,25	0.32	14	20	5.5	0.38	1.1	2.8	0.49	0.64	< 0,25	1.2	65
GUA01	GUA01L	2041	9421	< 0,25	< 0,25	8.6	17	2.4	0.33	0.73	1.9	0.46	0.64	< 0,25	1.2	77
GUA01	GUA01L	2042	117	< 0,25	0.25	8.1	30	4.4	0.39	1.4	3.5	0.47	< 0,25	< 0,25	1.5	60
GUA01	GUA01L	2043	2332	< 0,25	0.33	12	20	2.8	< 0,25	0.86	2.2	0.43	0.59	< 0,25	1.4	69
GUA01	GUA01L	2044	75	< 0,25	< 0,25	1.5	30	5	2	< 0,25	0.51	0.57	< 0,25	< 0,25	2.3	69
GUA01	GUA01L	2045	264	< 0,25	0.4	8.2	23	7.7	1.1	1.5	2.9	0.45	< 0,25	< 0,25	1.2	64
GUA01	GUA01L	2048	51	0.39	< 0,25	3.3	28	6.7	2.6	< 0,25	1	0.47	< 0,25	< 0,25	0.57	68
GUA01	GUA01L	2049	106	< 0,25	< 0,25	3.4	28	6.8	2.4	< 0,25	0.91	0.7	< 0,25	< 0,25	0.52	69
GUA01	GUA01L	2053	108	< 0,25	< 0,25	< 0,25	< 0,25	< 0,25	0.51	< 0,25	< 0,25	< 0,25	< 0,25	< 0,25	< 0,25	102
GUA01	GUA01L	2054	725	< 0,25	< 0,25	< 0,25	0.63	< 0,25	< 0,25	< 0,25	< 0,25	< 0,25	< 0,25	< 0,25	< 0,25	110
GUA01	GUA01L	2055	282	< 0,25	< 0,25	< 0,25	< 0,25	< 0,25	< 0,25	< 0,25	< 0,25	< 0,25	< 0,25	< 0,25	< 0,25	108
GUA01	GUA01L	2058	714	< 0,25	< 0,25	3.2	7.9	1	< 0,25	0.33	1.3	0.3	< 0,25	< 0,25	0.63	94
GUA01	GUA01L	2060	246	< 0,25	< 0,25	4.8	14	1.6	0.27	0.66	2.2	0.33	< 0,25	< 0,25	0.73	84
NN1	NN1L	1	28421	< 0,25	1.1	13	52	0.25	< 0,25	3.1	5.6	0.77	< 0,25	< 0,25	2.9	23
NN1	NN1L	2	23687	< 0,25	0.4	6.3	25	1	< 0,25	1.5	2.6	< 0,25	< 0,25	< 0,25	1.8	68
NN1	NN1L	3	1986	< 0,25	1	13	51	< 0,25	< 0,25	3.1	5.7	< 0,25	< 0,25	< 0,25	2.6	26
NN1	NN1L	4	5787	< 0,25	1.1	14	54	< 0,25	< 0,25	3.3	5.8	0.9	< 0,25	< 0,25	2.8	20
NN1	NN1L	5	3267	< 0,25	1.1	14	54	< 0,25	< 0,25	3.4	5.9	0.75	< 0,25	< 0,25	3.2	21
NN1	NN1L	6	4009	< 0,25	1.1	13	52	< 0,25	< 0,25	3.1	5.3	< 0,25	< 0,25	< 0,25	2.7	25
NN1	NN1L	7	2536	< 0,25	0.86	14	54	< 0,25	< 0,25	3.7	6	0.87	< 0,25	< 0,25	3	19
NN1	NN1L	8	4339	< 0,25	1.1	14	55	< 0,25	< 0,25	2.9	5.6	0.6	< 0,25	< 0,25	4.3	19
NN1	NN1L	9	4608	< 0,25	1.1	14	54	< 0,25	< 0,25	3.3	5.7	0.73	< 0,25	< 0,25	3.4	20
NN1	NN1L	10	2671	< 0,25	0.99	13	53	< 0,25	< 0,25	3.4	5.3	< 0,25	< 0,25	< 0,25	3.4	24
NN1	NN1L	11	38890	< 0,25	0.61	7.1	27	4.3	0.6	1.6	3	0.33	< 0,25	< 0,25	2.1	59
NN1	NN1L	12	2789	< 0,25	1.1	15	62	< 0,25	< 0,25	3.6	5.9	0.92	< 0,25	< 0,25	3.9	8.9
NN1	NN1L	13	1152	< 0,25	1.1	14	59	< 0,25	< 0,25	3.4	5.6	< 0,25	< 0,25	< 0,25	3.6	16
NN1	NN1L	14	1102	< 0,25	1.1	14	55	< 0,25	< 0,25	3	5.3	0.87	< 0,25	< 0,25	3.3	22
NN1	NN1L	15	6623	< 0,25	1.1	15	63	< 0,25	< 0,25	3.8	5.9	0.85	< 0,25	< 0,25	3.9	7.6
NN1	NN1L	16	2651	< 0,25	1.1	13	52	< 0,25	< 0,25	3	5.2	0.98	< 0,25	< 0,25	3.4	23
NN1	NN1L	17	2098	< 0,25	< 0,25	6.7	25	< 0,25	< 0,25	1.3	2.7	< 0,25	< 0,25	< 0,25	2.6	65
NN1	NN1L	18	54216	< 0,25	1.1	14	55	< 0,25	< 0,25	3.6	5.8	0.78	< 0,25	< 0,25	3	19
NN1	NN1L	19	2843	< 0,25	1.2	15	56	< 0,25	< 0,25	3.6	5.9	< 0,25	< 0,25	< 0,25	3.4	19
NN1	NN1L	20	7108	< 0,25	0.53	7.8	30	2.2	< 0,25	2.1	3.2	< 0,25	< 0,25	< 0,25	2.2	57
NN1	NN1L	21	23192	< 0,25	0.43	6.2	23	2.2	0.37	1.6	2.6	0.42	< 0,25	< 0,25	1.8	67
NN1	NN1L	22	5165	< 0,25	0.96	12	48	< 0,25	< 0,25	2.8	4.9	0.67	< 0,25	< 0,25	2.8	35
NN1	NN1L	23	1431	< 0,25	0.95	12	49	< 0,25	< 0,25	2.3	4.5	< 0,25	< 0,25	< 0,25	3.4	34
NN1	NN1L	24	2530	< 0,25	< 0,25	8.1	27	2.7	< 0,25	2.9	3.7	< 0,25	< 0,25	< 0,25	1.9	60
NN1	NN1L	25	3086	< 0,25	1	13	51	< 0,25	< 0,25	3.3	5.4	< 0,25	< 0,25	< 0,25	2.8	25
NN1	NN1L	26	3008	< 0,25	1.2	14	54	< 0,25	< 0,25	3.2	5.7	< 0,25	< 0,25	< 0,25	3	23
NN1	NN1L	27	8615	< 0,25	< 0,25	6.5	21	10	< 0,25	1.3	3	< 0,25	< 0,25	< 0,25	< 0,25	63
NN1	NN1L	28	1359	< 0,25	1.4	15	59	< 0,25	< 0,25	2.7	5.6	0.93	< 0,25	< 0,25	4.4	14
NN1	NN1L	29	4640	0.57	0.7	7.9	31	0.41	0.72	1.2	3	< 0,25	< 0,25	< 0,25	1.8	67
NN1	NN1L	30	8202	< 0,25	0.43	6.8	27	0.48	< 0,25	1.3	2.5	< 0,25	< 0,25	< 0,25	2.1	66
NN1	NN1L	31	7724	< 0,25	0.5	4.5	20	0.57	< 0,25	0.57	1.5	< 0,25	< 0,25	< 0,25	1.7	77
NN1	NN1L	32	12027	< 0,25	0.63	7.9	32	< 0,25	< 0,25	1.7	2.9	< 0,25	< 0,25	< 0,25	2.9	59
NN1	NN1L	33	16742	< 0,25	0.5	5.6	22	8.7	1.3	0.95	2.1	< 0,25	< 0,25	< 0,25	2.1	64
NN1	NN1L	34	15097	< 0,25	0.51	7.4	27	0.53	< 0,25	1.6	2.9	< 0,25	< 0,25	< 0,25	1.8	63
NN1	NN1L	35	2544	< 0,25	0.98	16	64	< 0,25	< 0,25	3.7	5.7	< 0,25	< 0,25	< 0,25	3.9	6.4
NN1	NN1L	36	2076	< 0,25	< 0,25	8.4	30	2.8	< 0,25	1.8	3.4	< 0,25	< 0,25	< 0,25	< 0,25	58
NN1	NN1L	37	2214	< 0,25	0.9	14	55	< 0,25	< 0,25	3.5	5.4	< 0,25	< 0,25	< 0,25	2.7	22
NN1	NN1L	38	1300	< 0,25	1.1	14	54	< 0,25	< 0,25	2.9	4.8	< 0,25	< 0,25	< 0,25	3.7	23
NN1	NN1L	39	21627	< 0,25	0.58	8.2	30	< 0,25	< 0,25	1.7	3.2	0.62	< 0,25	< 0,25	2.1	60
NN1	NN1L	40	2303	< 0,25	1.5	15	54	< 0,25	< 0,25	3.9	5.4	1.2	< 0,25	< 0,25	3.6	21
NN1	NN1L	41	41929	< 0,25	0.48	7.1	27	0.48	< 0,25	1.5	2.6	< 0,25	< 0,25	< 0,25	2.1	64
NN1	NN1L	42	7818	0.31	0.56	6.3	25	0.48	0.35	1.3	2.2	< 0,25	< 0,25	< 0,25	2.1	68
NN1	NN1L	43	132738	< 0,25	0.45	6.1	23	0.57	< 0,25	1.2	2.3	0.3	< 0,25	< 0,25	1.7	70
NN1	NN1L	44	2831	< 0,25	0.55	6.5	25	0.96	< 0,25	1.4	2.4	< 0,25	< 0,25	< 0,25	2.7	66
NN1	NN1L	45	196422	< 0,25	0.41	6	22	2.6	0.32	1.2	2.2	0.3	< 0,25	< 0,25	1.8	69
NN1	NN1L	46	5260	< 0,25	< 0,25	6.7	27	0.71	< 0,25	1.3	2.3	< 0,25	< 0,25	< 0,25	2	66
NN1	NN1L	47	10259	< 0,25	< 0,25	8.1	30	< 0,25	< 0,25	1.7	3	< 0,25	< 0,25	< 0,25	3	59
NN1	NN1L	48	2376	< 0,25	1.3	16	62	< 0,25	< 0,25	3.8	5.2	< 0,25	< 0,25	< 0,25	4	12
NN1	NN1L	49	21850	< 0,25	0.45	7.6	28	0.62	< 0,25	1.6	2.8	0.63	< 0,25	< 0,25	1.5	61
NN1	NN1L	50	30575	< 0,25	0.48	8	29	0.48	< 0,25	1.6	3	0.35	< 0,25	< 0,25	2.1	60
NN1	NN1L	51	19057	0.49	0.46	4.9	19	< 0,25	< 0,25	0.75	1.7	< 0,25	< 0,25	< 0,25	1.9	79
NN1	NN1L	52	5725	< 0,25	0.56	6.8	25	1.9	< 0,25	1.4	2.5	< 0,25	< 0,25	< 0,25	1.6	65
NN1	NN1L	53	16844	< 0,25	0.61	7.9	30	0.57	< 0,25	1.5	2.8	< 0,25	< 0,25	< 0,25	2.2	59
NN1	NN1L	54	2730	< 0,25	< 0,25	11	34	0.94	< 0,25	3.2	4.5	< 0,25	< 0,25	< 0,25	< 0,25	53
NN1	NN1L	55	181012	< 0,25	0.53	7.6	28	0.48	< 0,25	1.4	2.7	0.38	< 0,25	< 0,25	2.2	61
NN1	NN1L	56	15414	< 0,25	0.4	7.7	29	< 0,25	< 0,25	1.4	2.7	< 0,25	< 0,25	< 0,25	2.1	62
NN1	NN1L	57	25611	< 0,25	0.48	7.5	27	0.5	< 0,25	1.5	2.7	0.98	< 0,25	< 0,25	2.2	62
NN1	NN1L	58	36330	< 0,25	0.41	5.9	23	0.46	< 0,25	0.98	2	0.47	< 0,25	< 0,25	1.9	71
NN1	NN1L	59	12333	< 0,25	0.53	7.9	29	< 0,25	< 0,25	1.8	2.9	< 0,25	< 0,25	< 0,25	1.4	63
NN1	NN1L	60	27081	0.26	0.5	6.2	23	0.5	< 0,25	1.2	2.2	< 0,25	< 0,25	< 0,25	1.5	70
NN1	NN1L	61	27519	< 0,25	0.48	7.6	28	1.1	< 0,25	1.6	2.7	0.42	< 0,25	< 0,25	1.8	62
NN1	NN1L	62	22189	0.47	0.35	4.6	18	0.44	< 0,25	0.8	1.6	< 0,25	< 0,25	< 0,25	1.2	81
NN1	NN1L	63	40818	< 0,25	0.51	7.6	28	0.32	< 0,25	1.4	2.7	< 0,25	< 0,25	< 0,25	2.4	63
NN1	NN1L	64	30076	< 0,25	0.43	6.1	22	0.5	< 0,25	1.1	2.1	0.42	< 0,25	< 0,25	1.4	71
NN1	NN1L	65	30140	< 0,25	0.4	7	25	0.55	< 0,25	1.3	2.5	< 0,25	< 0,25	< 0,25	1.9	67
NN1	NN1L	66	57748	< 0,25	0.48	7.8	27	0.46	< 0,25	1.6	2.8	0.37	< 0,25	< 0,25	2.1	62
NN1	NN1L	67	57177	< 0,25	0.55	7.4	27	0.41	< 0,25	1.5	2.6	0.3	< 0,25	< 0,25	2.1	65
NN1	NN1L	68	2996	< 0,25	< 0,25	7.2	28	< 0,25	< 0,25	1.2	2.3	< 0,25	< 0,25	< 0,25	1.6	65
NN1	NN1L	69	2397	< 0,25	< 0,25	9.3	28	< 0,25	< 0,25	2.4	3.9	1.2	< 0,25	< 0,25	2.2	60
NN1	NN1L	70	32205	< 0,25	0.48	7.4	27	0.46	< 0,25	1.3	2.6	0.3	< 0,25	< 0,25	2	64
NN1	NN1L	71	15524	< 0,25	0.53	7.8	30	< 0,25	< 0,25	1.7	2.5	< 0,25	< 0,25	< 0,25	2.7	59
NN1	NN1L	72	14453	< 0,25	0.46	6.5	24	0.44	< 0,25	1.2	2.2	0.42	< 0,25	< 0,25	1.9	70
NN1	NN1L	73	31940	< 0,25	0.41	6.6	24	0.5	0.25	1.1	2.3	0.33	< 0,25	< 0,25	2	68
NN1	NN1L	74	235770	< 0,25	0.41	5.8	21	7.6	1.2	0.92	2	0.35	< 0,25	< 0,25	1.6	66
NN1	NN1L	75	4202	< 0,25	0.65	7.6	26	0.92	< 0,25	1.7	2.7	< 0,25	< 0,25	< 0,25	1.4	64
NN1	NN1L	76	62427	< 0,25	0.4	6.6	23	13	2.7	1.3	2.2	< 0,25	< 0,25	< 0,25	1.7	56
NN1	NN1L	77	244201	< 0,25	0.41	6	22	0.57	< 0,25	1	1.9	0.27	< 0,25	< 0,25	2	72
NN1	NN1L	78	30084	< 0,25	0.4	6.1	22	0.55	< 0,25	1.1	2	0.35	< 0,25	< 0,25	1.8	72
NN1	NN1L	79	39289	< 0,25	0.43	5.8	21	6.9	0.6	0.82	1.8	0.32	< 0,25	< 0,25	1.8	66
NN1	NN1L	80	17781	< 0,25	0.33	6.4	23	< 0,25	< 0,25	1.2	2	< 0,25	< 0,25	< 0,25	2.1	70
NN1	NN1L	81	120609	< 0,25	0.36	6.3	23	0.64	< 0,25	1	1.9	0.28	< 0,25	< 0,25	1.8	71
NN1	NN1L	82	2542	< 0,25	< 0,25	7.7	24	0.89	< 0,25	1.7	2.7	< 0,25	< 0,25	< 0,25	1.4	68
NN1	NN1L	83	85481	< 0,25	0.51	6.7	25	0.96	< 0,25	1.3	1.9	0.3	< 0,25	< 0,25	2	67
NN1	NN1L	84	15829	0.26	0.46	7.2	24	0.69	< 0,25	1.2	2.3	0.67	< 0,25	< 0,25	1.9	69
NN1	NN1L	85	2015	< 0,25	0.63	8	24	0.76	< 0,25	1.3	2.8	< 0,25	< 0,25	< 0,25	2.5	66
NN1	NN1L	86	13758	< 0,25	0.55	8.4	28	0.48	< 0,25	1.5	2.6	< 0,25	< 0,25	< 0,25	1.9	62
NN1	NN1L	87	18475	< 0,25	0.45	5.5	20	0.39	< 0,25	0.92	1.6	< 0,25	< 0,25	< 0,25	1.8	75
NN1	NN1L	88	2574	< 0,25	< 0,25	7	24	< 0,25	< 0,25	0.99	2.1	< 0,25	< 0,25	< 0,25	2.2	68
NN1	NN1L	89	2940	< 0,25	< 0,25	7.8	25	0.78	< 0,25	1.5	2.5	< 0,25	< 0,25	< 0,25	2.2	66
NN1	NN1L	90	3042	< 0,25	< 0,25	7.2	22	0.73	< 0,25	1.5	2.3	< 0,25	< 0,25	< 0,25	< 0,25	74
NN1	NN1L	91	3506	< 0,25	0.53	6.6	23	< 0,25	< 0,25	< 0,25	1.7	< 0,25	< 0,25	< 0,25	1.5	74
NN1	NN1L	92	3192	< 0,25	< 0,25	11	29	< 0,25	< 0,25	1.7	3.7	< 0,25	< 0,25	< 0,25	2.9	55
NN1	NN1L	93	11580	0.31	0.56	7.2	21	3.4	< 0,25	0.57	1.3	< 0,25	< 0,25	< 0,25	2.3	69
NN1	NN1L	94	19992	0.5	< 0,25	3.9	16	2.8	0.85	1.6	< 0,25	< 0,25	< 0,25	< 0,25	< 0,25	94
NN1	NN1L	95	2313	1.7	< 0,25	< 0,25	< 0,25	< 0,25	0.57	1.2	< 0,25	< 0,25	< 0,25	< 0,25	< 0,25	125
NN1	NN1L	96	3229	< 0,25	0.36	5.4	27	4.7	0.55	3	5.4	< 0,25	< 0,25	< 0,25	1.3	58
NN1	NN1L	97	2690	< 0,25	0.68	4.4	27	0.73	< 0,25	2	3.2	< 0,25	< 0,25	< 0,25	1.6	67
NN1	NN1L	98	2096	< 0,25	0.71	5.2	28	2.8	< 0,25	2.2	4.4	< 0,25	< 0,25	< 0,25	< 0,25	63
NN1	NN1L	99	2000	< 0,25	0.66	7.2	29	6.2	< 0,25	4.3	7.4	< 0,25	< 0,25	< 0,25	< 0,25	50
NN1	NN1L	100	6425	0.31	0.56	5.1	26	3.7	< 0,25	2.2	4.1	< 0,25	< 0,25	< 0,25	1.2	67
NN1	NN1L	101	2117	< 0,25	< 0,25	5.6	31	1.9	< 0,25	3	3.9	< 0,25	< 0,25	< 0,25	< 0,25	61
NN1	NN1L	102	9484	< 0,25	0.63	5.1	26	5.1	< 0,25	2	3.7	< 0,25	< 0,25	< 0,25	1.5	62
NN1	NN1L	103	20319	< 0,25	0.66	5.5	27	2.7	0.25	2.2	3.9	0.3	< 0,25	< 0,25	1.3	61
NN1	NN1L	104	3062	< 0,25	1.4	12	57	< 0,25	< 0,25	4.7	9.3	0.95	< 0,25	< 0,25	3.4	15
NN1	NN1L	105	3369	< 0,25	0.85	5.6	21	8.4	< 0,25	2	5.1	< 0,25	< 0,25	< 0,25	2.1	59
NN1	NN1L	106	2412	< 0,25	< 0,25	6.8	29	2.9	< 0,25	3	5.2	< 0,25	< 0,25	< 0,25	1.9	55
NN1	NN1L	107	14730	< 0,25	0.6	5.9	26	2.8	0.42	2	4	< 0,25	< 0,25	< 0,25	1.4	62
NN1	NN1L	108	2517	< 0,25	< 0,25	5.1	25	< 0,25	< 0,25	2.3	2.9	< 0,25	< 0,25	< 0,25	< 0,25	70
NN1	NN1L	109	6103	< 0,25	0.53	6.4	27	0.85	< 0,25	2.3	3.8	< 0,25	< 0,25	< 0,25	1.3	63
NN1	NN1L	110	2416	< 0,25	0.75	5.9	27	< 0,25	< 0,25	2.3	3.2	< 0,25	< 0,25	< 0,25	< 0,25	67
NN1	NN1L	111	5948	< 0,25	0.58	6.3	27	2.5	< 0,25	2.3	3.3	< 0,25	< 0,25	< 0,25	1.1	63
NN1	NN1L	112	2369	< 0,25	0.61	6.7	29	2.6	< 0,25	2.3	3.5	< 0,25	< 0,25	< 0,25	2.2	57
NN1	NN1L	113	2934	< 0,25	0.48	6	23	3.3	< 0,25	1.2	3.3	< 0,25	< 0,25	< 0,25	1.8	68
NN1	NN1L	114	2463	< 0,25	0.65	8	31	1.8	< 0,25	3.1	4.2	< 0,25	< 0,25	< 0,25	1.8	54
NN1	NN1L	115	1241	< 0,25	1.4	14	56	< 0,25	< 0,25	2.9	6.6	< 0,25	< 0,25	< 0,25	4.2	17
NN1	NN1L	116	4710	< 0,25	0.61	6.3	23	2.6	< 0,25	2.1	3.3	< 0,25	< 0,25	< 0,25	1.6	68
NN1	NN1L	117	1912	< 0,25	1.2	11	43	< 0,25	< 0,25	1.6	5.1	< 0,25	< 0,25	< 0,25	2.8	44
NN1	NN1L	118	3082	< 0,25	0.91	12	49	0.76	0.5	2.6	5.6	0.7	< 0,25	< 0,25	2.9	29
NN1	NN1L	119	1195	< 0,25	0.96	14	58	< 0,25	< 0,25	3.1	6.6	< 0,25	< 0,25	< 0,25	4.1	15
NN1	NN1L	120	4144	< 0,25	0.63	6.4	24	2	< 0,25	2.2	3.4	< 0,25	< 0,25	< 0,25	1.5	65
NN1	NN1L	121	2454	< 0,25	0.91	13	50	< 0,25	< 0,25	2.6	6.1	0.93	< 0,25	< 0,25	4.2	24
NN1	NN1L	122	1384	< 0,25	1.2	14	60	< 0,25	< 0,25	3.3	6.3	< 0,25	< 0,25	< 0,25	4	14
NN1	NN1L	123	2253	< 0,25	1.2	14	55	< 0,25	< 0,25	2.7	6.3	0.73	< 0,25	< 0,25	4.5	19
NN1	NN1L	124	2501	< 0,25	1.1	13	53	< 0,25	< 0,25	3.4	6.3	< 0,25	< 0,25	< 0,25	3.3	22
NN1	NN1L	125	16383	0.27	0.61	5.9	27	0.41	< 0,25	1	2.5	< 0,25	< 0,25	< 0,25	1.9	67
NN1	NN1L	126	9617	< 0,25	1	13	51	< 0,25	< 0,25	2.8	5.8	0.73	< 0,25	< 0,25	3	27
NN1	NN1L	127	1143	< 0,25	1.2	14	61	< 0,25	< 0,25	3.4	6.4	1	< 0,25	< 0,25	3.4	14
NN1	NN1L	128	18790	< 0,25	0.99	12	51	0.6	< 0,25	2.9	5.6	0.88	< 0,25	< 0,25	3.1	26
NN1	NN1L	129	5224	< 0,25	1.1	14	58	0.27	< 0,25	3.3	6.2	0.48	< 0,25	< 0,25	4	15
NN1	NN1L	130	7267	< 0,25	1.1	13	52	< 0,25	< 0,25	3.2	5.9	< 0,25	< 0,25	< 0,25	2.7	26
NN1	NN1L	131	7633	< 0,25	0.98	12	50	< 0,25	< 0,25	2.9	5.7	0.75	< 0,25	< 0,25	3	28
NN1	NN1L	132	1024	< 0,25	1.2	14	62	< 0,25	< 0,25	3.6	6	1.1	< 0,25	< 0,25	3.8	11
NN1	NN1L	133	4426	< 0,25	1.2	14	57	< 0,25	< 0,25	3.1	6.4	0.73	< 0,25	< 0,25	4.1	16
NN1	NN1L	134	4073	< 0,25	1	13	55	< 0,25	< 0,25	3	6	0.77	< 0,25	< 0,25	3.9	19
NN1	NN1L	135	2666	< 0,25	0.98	13	52	< 0,25	< 0,25	2.7	5.6	< 0,25	< 0,25	< 0,25	3.2	26
NN1	NN1L	136	2912	< 0,25	0.95	12	52	< 0,25	< 0,25	2.8	5.5	< 0,25	< 0,25	< 0,25	3.3	28
NN1	NN1L	137	2220	< 0,25	1.1	14	59	< 0,25	< 0,25	3.1	6.1	0.75	< 0,25	< 0,25	3.8	15
NN1	NN1L	138	1121	< 0,25	1.2	15	60	< 0,25	< 0,25	3.7	6.4	< 0,25	< 0,25	< 0,25	3.1	15
NN1	NN1L	139	1116	< 0,25	1.2	14	59	< 0,25	< 0,25	3.5	5.8	< 0,25	< 0,25	< 0,25	3.4	15
NN1	NN1L	140	1118	< 0,25	1.2	14	59	< 0,25	< 0,25	3.6	6.3	< 0,25	< 0,25	< 0,25	3.7	15
NN1	NN1L	141	3679	< 0,25	1.1	14	58	< 0,25	< 0,25	3.3	6.3	0.65	< 0,25	< 0,25	4	15
NN1	NN1L	142	1298	< 0,25	1.1	13	54	0.71	< 0,25	3.1	5.8	< 0,25	< 0,25	< 0,25	4.6	20
NN1	NN1L	143	2024	< 0,25	1	13	51	< 0,25	< 0,25	3	6	1.3	< 0,25	< 0,25	3.6	24
NN1	NN1L	144	3690	< 0,25	1.2	14	58	< 0,25	< 0,25	2.9	6.1	0.73	< 0,25	< 0,25	3.8	16
NN1	NN1L	145	2363	< 0,25	1.3	13	54	< 0,25	< 0,25	2.9	5.9	0.7	< 0,25	< 0,25	4.1	21
NN1	NN1L	146	67613	< 0,25	1	13	51	0.32	< 0,25	2.9	5.5	0.62	< 0,25	< 0,25	3.1	26
NN1	NN1L	147	2005	< 0,25	1.3	13	49	< 0,25	< 0,25	2.5	5.8	< 0,25	< 0,25	< 0,25	3.8	29
NN1	NN1L	148	2788	< 0,25	< 0,25	5.6	22	< 0,25	< 0,25	1.4	2.5	< 0,25	< 0,25	< 0,25	1.7	72
NN1	NN1L	149	2123	< 0,25	0.96	12	50	< 0,25	< 0,25	2.5	5.5	0.65	< 0,25	< 0,25	3.1	26
NN1	NN1L	150	44555	< 0,25	0.98	12	47	0.37	0.45	2.5	5.2	0.6	< 0,25	< 0,25	2.9	34
NN1	NN1L	151	5795	< 0,25	1	13	51	< 0,25	< 0,25	2.8	5.6	< 0,25	< 0,25	< 0,25	3.1	26
NN1	NN1L	152	1383	< 0,25	1	14	59	< 0,25	< 0,25	3	6.2	< 0,25	< 0,25	< 0,25	3.6	15
NN1	NN1L	153	3580	< 0,25	0.86	12	49	< 0,25	< 0,25	2.5	5.3	< 0,25	< 0,25	< 0,25	2.5	33
NN1	NN1L	154	3927	< 0,25	0.48	6.5	26	< 0,25	< 0,25	2.2	2.9	< 0,25	< 0,25	< 0,25	< 0,25	68
NN1	NN1L	155	9741	< 0,25	1.1	13	54	0.3	< 0,25	3.3	5.8	0.73	< 0,25	< 0,25	3.5	21
NN1	NN1L	156	1079	< 0,25	1.1	14	58	< 0,25	< 0,25	3.2	6.1	1	< 0,25	< 0,25	4.3	14
NN1	NN1L	157	1993	< 0,25	1.3	14	58	< 0,25	< 0,25	3.4	6.2	0.78	< 0,25	< 0,25	3.9	14
NN1	NN1L	158	2453	< 0,25	1	14	57	< 0,25	< 0,25	3.3	5.9	0.68	< 0,25	< 0,25	3.9	18
NN1	NN1L	159	1628	< 0,25	1.1	14	56	< 0,25	< 0,25	3	5.9	< 0,25	< 0,25	< 0,25	4	18
NN1	NN1L	160	1022	< 0,25	1.1	14	62	< 0,25	< 0,25	3.7	5.6	0.97	< 0,25	< 0,25	3.5	14
NN1	NN1L	161	1994	< 0,25	1.1	14	58	< 0,25	< 0,25	3	5.8	0.83	< 0,25	< 0,25	4.1	18
NN1	NN1L	162	1781	< 0,25	1.1	14	58	< 0,25	< 0,25	3.4	6	0.85	< 0,25	< 0,25	3.1	15
NN1	NN1L	163	23430	< 0,25	1.1	13	51	< 0,25	< 0,25	3	5.8	0.75	< 0,25	< 0,25	3.4	25
NN1	NN1L	164	3398	< 0,25	0.61	7.4	29	1.2	< 0,25	2.2	3.3	< 0,25	< 0,25	< 0,25	1.6	61
NN1	NN1L	165	16337	< 0,25	1.1	13	53	< 0,25	< 0,25	3.2	5.9	0.63	< 0,25	< 0,25	3.4	22
NN1	NN1L	166	7057	< 0,25	0.98	13	49	< 0,25	< 0,25	2.8	5.5	0.68	< 0,25	< 0,25	2.8	30
NN1	NN1L	167	1473	< 0,25	1.3	14	58	< 0,25	< 0,25	3.5	6	0.88	< 0,25	< 0,25	3.6	14
NN1	NN1L	168	1123	< 0,25	1.3	15	58	< 0,25	< 0,25	3.3	6.2	< 0,25	< 0,25	< 0,25	3.9	15
NN1	NN1L	169	3934	< 0,25	0.68	5.1	24	0.6	< 0,25	0.84	1.9	< 0,25	< 0,25	< 0,25	2	70
NN1	NN1L	170	3415	< 0,25	1	14	53	< 0,25	< 0,25	3.4	6	0.63	< 0,25	< 0,25	3.3	22
NN1	NN1L	171	2201	< 0,25	0.85	14	54	< 0,25	< 0,25	3.6	6	< 0,25	< 0,25	< 0,25	4.1	20
NN1	NN1L	172	887	< 0,25	0.93	14	56	< 0,25	< 0,25	4.5	5.9	< 0,25	< 0,25	< 0,25	4.5	18
NN1	NN1L	173	8527	< 0,25	1.1	14	54	< 0,25	< 0,25	3.3	6.1	0.62	< 0,25	< 0,25	3	20
NN1	NN1L	174	2292	< 0,25	1.2	13	54	< 0,25	< 0,25	3.4	5.7	< 0,25	< 0,25	< 0,25	2.9	23
NN1	NN1L	175	4507	< 0,25	1	14	54	< 0,25	< 0,25	3.5	5.9	0.7	< 0,25	< 0,25	3.1	20
NN1	NN1L	176	1093	< 0,25	1.1	14	58	< 0,25	< 0,25	3.2	5.8	< 0,25	< 0,25	< 0,25	4.2	13
NN1	NN1L	177	2156	< 0,25	1.1	15	59	< 0,25	< 0,25	3.3	6.3	0.77	< 0,25	< 0,25	4.4	14
NN1	NN1L	178	3775	< 0,25	1.1	14	58	0.32	< 0,25	3.2	6	0.68	< 0,25	< 0,25	3.8	15
NN1	NN1L	179	3928	< 0,25	0.96	13	53	< 0,25	< 0,25	3.2	5.7	1.4	< 0,25	< 0,25	3	22
NN1	NN1L	180	2881	< 0,25	1.2	14	55	< 0,25	< 0,25	2.7	5.9	0.8	< 0,25	< 0,25	4	19
NN1	NN1L	181	3626	< 0,25	0.55	7.6	23	5	< 0,25	2.9	4.3	< 0,25	< 0,25	< 0,25	1.6	60
NN1	NN1L	182	2359	< 0,25	0.93	14	54	< 0,25	< 0,25	3.4	6	< 0,25	< 0,25	< 0,25	3.8	22
NN1	NN1L	183	2017	< 0,25	1.2	15	63	< 0,25	< 0,25	3.8	6.4	< 0,25	< 0,25	< 0,25	3.1	8.6
NN1	NN1L	184	3171	< 0,25	1.1	13	52	< 0,25	0.65	3	5.3	< 0,25	< 0,25	< 0,25	3	26
NN1	NN1L	185	5849	< 0,25	1.1	14	54	< 0,25	< 0,25	3.6	5.9	0.92	< 0,25	< 0,25	3	20
NN1	NN1L	186	2040	< 0,25	1.1	13	53	< 0,25	< 0,25	2.9	5.5	1.1	< 0,25	< 0,25	2.7	24
NN1	NN1L	187	1032	< 0,25	1.1	14	59	< 0,25	< 0,25	3.2	5.7	< 0,25	< 0,25	< 0,25	4	18
NN1	NN1L	188	1631	< 0,25	1.2	14	57	< 0,25	< 0,25	3.1	5.9	0.88	< 0,25	< 0,25	3.4	17
NN1	NN1L	189	3925	< 0,25	1.1	14	56	< 0,25	< 0,25	3	5.6	0.97	< 0,25	< 0,25	3.7	19
NN1	NN1L	190	2939	< 0,25	1.1	14	57	< 0,25	< 0,25	3.3	5.8	0.85	< 0,25	< 0,25	3.6	18
NN1	NN1L	191	30017	< 0,25	1.1	13	52	0.3	< 0,25	3.1	5.7	0.6	< 0,25	< 0,25	3.2	25
NN1	NN1L	192	2991	< 0,25	0.99	14	53	< 0,25	< 0,25	3.4	5.8	1	< 0,25	< 0,25	2.5	22
NN1	NN1L	193	23457	0.51	0.68	5.1	23	0.41	< 0,25	0.71	1.9	< 0,25	< 0,25	< 0,25	2.2	73
NN1	NN1L	194	3281	< 0,25	1.1	14	56	< 0,25	< 0,25	2.8	5.5	0.73	< 0,25	< 0,25	3.6	19
NN1	NN1L	195	1860	< 0,25	1.2	15	59	< 0,25	< 0,25	3.4	6	0.6	< 0,25	< 0,25	3.9	16
NN1	NN1L	196	1681	< 0,25	1.3	15	59	< 0,25	< 0,25	3.2	5.9	1	< 0,25	< 0,25	4.4	14
NN1	NN1L	197	19804	< 0,25	0.45	6.5	25	1.1	< 0,25	1.8	2.8	< 0,25	< 0,25	< 0,25	1.7	66
NN1	NN1L	198	2169	< 0,25	1.2	14	54	< 0,25	< 0,25	3.4	6.3	< 0,25	< 0,25	< 0,25	3.4	21
NN1	NN1L	199	1996	< 0,25	1.1	13	50	0.78	< 0,25	3.1	5.2	< 0,25	< 0,25	< 0,25	3	29
NN1	NN1L	200	11927	< 0,25	1.1	14	52	0.27	0.3	3.3	5.8	0.63	< 0,25	< 0,25	3.3	23
NN1	NN1L	201	2894	< 0,25	1	13	54	< 0,25	< 0,25	3.7	5.5	< 0,25	< 0,25	< 0,25	3.4	21
NN1	NN1L	202	4914	< 0,25	0.66	8.4	30	2.4	< 0,25	2.7	3.8	< 0,25	< 0,25	< 0,25	2.3	54
NN1	NN1L	203	5547	< 0,25	1.1	14	54	< 0,25	< 0,25	3.3	5.8	0.9	< 0,25	< 0,25	2.8	20
NN1	NN1L	204	60515	< 0,25	1.1	14	52	< 0,25	< 0,25	3.3	5.7	0.67	< 0,25	< 0,25	3	24
NN1	NN1L	205	2280	< 0,25	1.3	14	55	< 0,25	< 0,25	3.4	6	< 0,25	< 0,25	< 0,25	3.4	21
NN1	NN1L	206	2046	< 0,25	0.73	11	46	0.82	< 0,25	2.5	4.6	< 0,25	< 0,25	< 0,25	4.1	35
NN1	NN1L	207	3305	< 0,25	1.1	14	54	< 0,25	< 0,25	3.3	5.9	< 0,25	< 0,25	< 0,25	2.9	20
NN1	NN1L	208	3023	< 0,25	1.1	13	53	< 0,25	< 0,25	3.4	5.5	< 0,25	< 0,25	< 0,25	3	26
NN1	NN1L	209	1284	< 0,25	1.1	14	58	< 0,25	< 0,25	3.3	5.8	< 0,25	< 0,25	< 0,25	4.1	18
NN1	NN1L	210	1434	< 0,25	1.3	15	61	< 0,25	< 0,25	3.2	6	< 0,25	< 0,25	< 0,25	3.9	15
NN1	NN1L	211	5013	< 0,25	1.2	14	53	< 0,25	< 0,25	3.3	5.9	< 0,25	< 0,25	< 0,25	3.1	22
NN1	NN1L	212	2213	< 0,25	1.2	14	55	< 0,25	0.37	2.8	5.4	0.52	< 0,25	< 0,25	3.4	23
NN1	NN1L2	1	1202	< 0,25	0.42	4.6	21	2.3	< 0,25	1.1	2.2	< 0,25	< 0,25	< 0,25	1.2	78
NN1	NN1L2	2	3127	< 0,25	0.36	3.7	16	1.7	0.26	0.87	1.8	< 0,25	< 0,25	< 0,25	0.83	86
NN1	NN1L2	8	3354	< 0,25	0.6	7.4	27	4	0.48	1.7	3.2	< 0,25	< 0,25	< 0,25	2.1	64
NN1	NN1L2	9	2149	< 0,25	0.55	7.5	27	3.9	0.61	1.9	3.3	0.33	< 0,25	< 0,25	2	62
NN1	NN1L2	11	3567	< 0,25	0.34	5.2	21	0.87	< 0,25	0.99	2	< 0,25	< 0,25	< 0,25	1.4	80
NN1	NN1L2	14	2518	< 0,25	0.48	7.5	27	3.9	0.51	1.8	3.2	< 0,25	< 0,25	< 0,25	2.1	63
NN1	NN1L2	17	1509	< 0,25	0.39	5.7	22	1.1	< 0,25	1.1	2.3	0.31	< 0,25	< 0,25	1.5	76
NN1	NN1L2	19	2059	< 0,25	0.3	5.9	25	1.4	< 0,25	1.1	2.5	0.3	< 0,25	< 0,25	1.9	71
NN1	NN1L2	22	1977	< 0,25	0.41	6	23	1.5	< 0,25	1.2	2.1	0.35	< 0,25	< 0,25	1.9	74
NN1	NN1L2	23	17786	0.31	0.48	5.7	23	1.4	0.29	1.2	2.3	0.29	< 0,25	< 0,25	1.6	74
NN1	NN1L2	24	26556	< 0,25	0.3	4.5	19	0.69	< 0,25	0.95	2.2	0.25	< 0,25	< 0,25	1.1	81
NN1	NN1L2	25	190	< 0,25	0.38	7	32	1.4	< 0,25	1.7	3.7	0.29	< 0,25	< 0,25	1.4	61
NN1	NN1L2	26	932	< 0,25	< 0,25	< 0,25	< 0,25	< 0,25	< 0,25	< 0,25	< 0,25	< 0,25	< 0,25	< 0,25	< 0,25	110
NN1	NN1L2	29	516	< 0,25	0.37	5.6	22	1.4	0.32	1.3	2.3	< 0,25	< 0,25	< 0,25	1.7	76
NN1	NN1L2	36	11488	< 0,25	0.35	4.9	20	1.2	0.37	0.96	2	0.25	< 0,25	< 0,25	1.3	80
NN1	NN1L2	42	1132	< 0,25	< 0,25	6	25	1.5	0.31	1.2	2.5	< 0,25	< 0,25	< 0,25	1.8	72
NN1	NN1L2	45	10632	< 0,25	0.32	4.6	20	0.8	< 0,25	0.97	2.1	< 0,25	< 0,25	< 0,25	1.3	80
NN1	NN1L2	54	10248	< 0,25	0.46	5.6	24	1.4	< 0,25	1.2	2.2	0.36	< 0,25	< 0,25	1.7	73
NN1	NN1L2	55	2725	< 0,25	< 0,25	5.5	24	0.96	< 0,25	1.2	2.6	0.26	< 0,25	< 0,25	1.4	73
NN1	NN1L2	56	4604	0.27	0.42	5.6	25	1.1	< 0,25	1.3	2.7	0.3	< 0,25	< 0,25	1.1	71
NN1	NN1L2	59	25460	< 0,25	< 0,25	5.6	24	0.88	< 0,25	1.2	2.5	0.27	< 0,25	< 0,25	1.1	74
NN1	NN1L2	60	7605	< 0,25	0.3	4.7	20	0.72	< 0,25	0.94	2.3	< 0,25	< 0,25	< 0,25	1	81
NN1	NN1L2	64	634	< 0,25	0.44	4.2	23	3.7	0.25	0.94	2.1	0.34	< 0,25	< 0,25	2.9	72
NN1	NN1L2	68	636	< 0,25	0.39	3.7	20	3.2	0.35	0.68	1.5	< 0,25	< 0,25	< 0,25	2.7	78
NN1	NN1L2	69	71	< 0,25	0.4	2.5	17	6.8	0.55	1.5	1.2	< 0,25	< 0,25	< 0,25	2	79
NN1	NN1L2	77	12002	< 0,25	< 0,25	5.6	24	1.3	< 0,25	1	2.2	0.28	< 0,25	< 0,25	1.6	74
NN1	NN1L2	78	5555	< 0,25	0.39	5.7	24	1.4	< 0,25	1.1	2.1	0.28	< 0,25	< 0,25	1.6	74
NN1	NN1L2	79	435	< 0,25	0.45	4.4	19	4.8	0.68	0.29	0.72	< 0,25	< 0,25	< 0,25	2.6	77
NN1	NN1L2	82	224	< 0,25	0.28	2	5.7	0.31	< 0,25	< 0,25	0.56	< 0,25	< 0,25	< 0,25	1	99
NN1	NN1L2	83	17508	< 0,25	0.3	5.1	23	0.97	0.27	1.1	2.6	0.28	< 0,25	< 0,25	1.1	75
NN1	NN1L2	89	122	< 0,25	0.31	4.3	18	1.5	0.4	1.3	2.2	0.29	< 0,25	< 0,25	1	81
NN1	NN1L2	91	23217	0.38	< 0,25	2.5	18	0.57	0.31	0.58	1.3	< 0,25	< 0,25	< 0,25	0.5	86
NN1	NN1L2	92	24393	< 0,25	0.31	2.5	16	0.41	< 0,25	0.49	1.3	< 0,25	< 0,25	< 0,25	0.29	88
NN1	NN1L2	93	53501	< 0,25	0.29	2.9	15	0.55	< 0,25	0.5	1.3	< 0,25	< 0,25	< 0,25	0.73	88
NN1	NN1L2	96	39156	< 0,25	< 0,25	5.5	23	1.4	< 0,25	1	2	< 0,25	< 0,25	< 0,25	1.6	76
NN1	NN1L2	97	716	< 0,25	0.53	6.5	27	1.7	< 0,25	1.5	2.9	< 0,25	< 0,25	< 0,25	1.6	68
NN1	NN1L2	99	101470	< 0,25	0.41	4.7	22	0.86	< 0,25	1	2.3	< 0,25	< 0,25	< 0,25	1	75
NN1	NN1L2	105	38930	< 0,25	0.55	3.2	16	0.68	0.3	0.46	1.4	< 0,25	< 0,25	< 0,25	0.56	86
NN1	NN1L2	110	4178	< 0,25	0.38	5.2	20	1.6	0.25	1.3	2.2	< 0,25	< 0,25	< 0,25	1.2	79
NN1	NN1L2	114	80	< 0,25	0.46	5.3	19	1	< 0,25	0.65	1.7	< 0,25	< 0,25	< 0,25	1.2	81
NN1	NN1L2	115	12786	< 0,25	< 0,25	2.1	13	0.27	0.25	< 0,25	0.81	< 0,25	< 0,25	< 0,25	< 0,25	93
NN1	NN1L2	117	489	0.3	< 0,25	2	18	0.51	< 0,25	0.33	1.5	< 0,25	< 0,25	< 0,25	0.26	86
NN1	NN1L2	118	5747	< 0,25	< 0,25	1.7	13	0.25	< 0,25	0.26	0.86	< 0,25	< 0,25	< 0,25	0.33	93
NN1	NN1L2	121	52	< 0,25	0.47	5.5	23	1	< 0,25	1.5	3	0.33	< 0,25	< 0,25	1.2	73
NN1	NN1L2	126	73	< 0,25	0.25	2.9	13	1.5	0.28	0.9	1.7	< 0,25	< 0,25	< 0,25	0.49	90
NN1	NN1L2	129	3400	< 0,25	0.25	5.2	23	1.4	< 0,25	1.1	2.5	< 0,25	< 0,25	< 0,25	1.4	74
NN1	NN1L2	133	36811	< 0,25	0.44	5	22	0.7	< 0,25	0.97	2.4	< 0,25	< 0,25	< 0,25	0.95	77
NN1	NN1L2	135	6363	< 0,25	< 0,25	5.1	23	0.88	< 0,25	1.1	2.3	< 0,25	< 0,25	< 0,25	1.1	76
NN1	NN1L2	143	17669	< 0,25	0.45	4.7	20	0.97	< 0,25	0.97	2.1	0.27	< 0,25	< 0,25	1.5	79
NN1	NN1L2	144	17854	< 0,25	0.32	4.3	18	0.94	< 0,25	0.86	1.8	0.33	< 0,25	< 0,25	1.3	83
NN1	NN1L2	146	186	< 0,25	0.35	3	16	6.2	0.36	1.1	1.8	< 0,25	< 0,25	< 0,25	1.6	80
NN1	NN1L2	147	264	< 0,25	< 0,25	0.93	7.7	< 0,25	< 0,25	< 0,25	0.5	< 0,25	< 0,25	< 0,25	< 0,25	102
NN1	NN1L2	148	259	< 0,25	< 0,25	0.9	5.1	< 0,25	< 0,25	< 0,25	0.3	< 0,25	< 0,25	< 0,25	< 0,25	104
NN1	NN1L2	150	5318	< 0,25	< 0,25	1.8	13	0.51	< 0,25	0.42	1	< 0,25	< 0,25	< 0,25	0.38	93
NN1	NN1L2	152	3826	< 0,25	< 0,25	1.6	12	0.46	< 0,25	0.31	0.92	< 0,25	< 0,25	< 0,25	0.41	93
NN1	NN1L2	154	85928	< 0,25	< 0,25	2.4	16	0.7	< 0,25	0.33	1.4	< 0,25	< 0,25	< 0,25	< 0,25	90
NN1	NN1L2	155	199	0.31	< 0,25	1.4	10	< 0,25	< 0,25	< 0,25	0.72	< 0,25	< 0,25	< 0,25	0.38	95
NN1	NN1L2	160	870	< 0,25	< 0,25	0.95	8	0.8	< 0,25	< 0,25	0.72	< 0,25	< 0,25	< 0,25	< 0,25	101
NN1	NN1L2	168	72	< 0,25	< 0,25	4.6	5	2.5	< 0,25	< 0,25	< 0,25	< 0,25	< 0,25	< 0,25	0.72	99
NN1	NN1L2	170	142	< 0,25	< 0,25	0.63	5	0.7	< 0,25	< 0,25	0.54	< 0,25	< 0,25	< 0,25	< 0,25	101
NN1	NN1L2	174	33441	< 0,25	0.44	4.5	21	0.81	0.45	0.88	2.5	< 0,25	< 0,25	< 0,25	1.2	78
NN1	NN1L2	177	23579	< 0,25	0.31	5.4	23	1	< 0,25	1.2	2.7	< 0,25	< 0,25	< 0,25	1.4	75
NN1	NN1L2	180	496	0.33	0.44	4.2	19	3.8	0.41	0.38	0.73	< 0,25	< 0,25	< 0,25	2.8	78
NN1	NN1L2	183	14053	< 0,25	< 0,25	2	17	0.6	< 0,25	0.34	1.4	< 0,25	< 0,25	< 0,25	0.29	87
NN1	NN1L2	185	10598	< 0,25	< 0,25	1.8	15	0.38	< 0,25	0.31	1	< 0,25	< 0,25	< 0,25	< 0,25	90
NN1	NN1L2	187	896	< 0,25	0.46	5.7	25	1	0.27	1.4	2.9	< 0,25	< 0,25	< 0,25	1.4	71
NN1	NN1L2	188	4777	< 0,25	0.26	5.4	20	0.78	< 0,25	1.1	2.4	< 0,25	< 0,25	< 0,25	1.4	77
NN1	NN1L2	189	449	0.51	0.53	4.4	21	0.42	< 0,25	1.3	2.5	< 0,25	< 0,25	< 0,25	0.94	66
NN1	NN1L2	190	5601	< 0,25	0.31	4.4	17	0.63	0.35	0.91	1.5	0.28	< 0,25	< 0,25	1.2	85
NN1	NN1L2	192	41283	< 0,25	< 0,25	5.5	22	1	< 0,25	1.1	2.2	0.26	< 0,25	< 0,25	1.2	76
NN1	NN1L2	193	266	< 0,25	0.33	3.3	16	5.7	0.37	0.87	1.9	< 0,25	< 0,25	< 0,25	1.8	79
NN1	NN1L2	194	23733	< 0,25	0.28	5.5	21	0.9	< 0,25	1.1	2.2	0.27	< 0,25	< 0,25	1.6	77
NN1	NN1L2	197	2260	0.28	0.58	6.2	25	1.9	< 0,25	1.3	2.6	0.3	< 0,25	< 0,25	1.7	69
NN1	NN1L2	198	5457	< 0,25	< 0,25	1.2	9.3	0.27	< 0,25	< 0,25	0.74	< 0,25	< 0,25	< 0,25	0.33	97
NN1	NN1L2	199	22872	< 0,25	< 0,25	1.9	14	0.44	< 0,25	0.28	1	< 0,25	< 0,25	< 0,25	0.52	92
NN1	NN1L2	200	532	< 0,25	< 0,25	1.2	8.4	0.26	< 0,25	< 0,25	0.52	< 0,25	< 0,25	< 0,25	< 0,25	100
NN1	NN1L2	202	47698	< 0,25	< 0,25	2.2	14	0.43	0.27	0.25	1.2	< 0,25	< 0,25	< 0,25	0.43	91
NN1	NN1L2	203	134	< 0,25	< 0,25	1.2	8.8	0.36	< 0,25	< 0,25	0.65	< 0,25	< 0,25	< 0,25	0.31	101
NN1	NN1L2	204	2398	< 0,25	< 0,25	2	17	0.59	< 0,25	0.34	1.3	< 0,25	< 0,25	< 0,25	< 0,25	90
NN1	NN1L2	205	1474	< 0,25	< 0,25	1.3	10	0.37	< 0,25	< 0,25	0.67	< 0,25	< 0,25	< 0,25	< 0,25	99
NN1	NN1L2	213	359	< 0,25	< 0,25	0.79	6	0.86	< 0,25	< 0,25	0.61	< 0,25	< 0,25	< 0,25	< 0,25	101
NN1	NN1L2	214	321	< 0,25	< 0,25	0.82	6.9	0.81	< 0,25	< 0,25	0.79	< 0,25	< 0,25	< 0,25	0.35	101
NN1	NN1L2	220	95	< 0,25	< 0,25	0.36	0.94	< 0,25	< 0,25	< 0,25	< 0,25	< 0,25	< 0,25	< 0,25	< 0,25	109
NN1	NN1L2	221	14904	< 0,25	0.38	5	21	0.93	< 0,25	0.97	2.6	0.27	< 0,25	< 0,25	1.1	79
NN1	NN1L2	222	37409	< 0,25	0.45	5.2	24	1.2	< 0,25	1.2	2.6	< 0,25	< 0,25	< 0,25	1.4	74
NN1	NN1L2	224	76	< 0,25	0.32	4	18	3.4	< 0,25	< 0,25	0.74	< 0,25	< 0,25	< 0,25	1.6	83
NN1	NN1L2	226	416	0.29	0.42	3.6	16	3.8	0.32	0.35	0.74	< 0,25	< 0,25	< 0,25	1.9	83
NN1	NN1L2	227	3615	0.4	< 0,25	1.9	13	0.75	< 0,25	0.43	1.3	< 0,25	< 0,25	< 0,25	0.33	94
NN1	NN1L2	231	232	< 0,25	< 0,25	2.2	14	0.49	< 0,25	0.39	1.1	< 0,25	< 0,25	< 0,25	0.38	92
NN1	NN1L2	233	137	0.44	0.37	3.4	19	2.6	0.37	2.4	0.53	< 0,25	< 0,25	< 0,25	1.5	81
NN1	NN1L2	235	59	< 0,25	< 0,25	1.5	13	0.43	< 0,25	0.28	1	< 0,25	< 0,25	< 0,25	0.36	92
NN1	NN1L2	236	950	< 0,25	< 0,25	1.6	13	0.31	< 0,25	0.28	0.94	< 0,25	< 0,25	< 0,25	0.33	92
NN1	NN1L2	237	76	< 0,25	< 0,25	1.4	8	< 0,25	< 0,25	< 0,25	0.55	< 0,25	< 0,25	< 0,25	0.37	99
NN1	NN1L2	238	56305	< 0,25	< 0,25	1.8	14	0.58	< 0,25	0.37	1.2	< 0,25	< 0,25	< 0,25	< 0,25	93
NN1	NN1L2	239	35712	< 0,25	< 0,25	2	16	0.43	< 0,25	0.3	1.2	< 0,25	< 0,25	< 0,25	0.32	89
NN1	NN1L2	240	298	< 0,25	< 0,25	1.9	15	0.42	< 0,25	0.41	1.1	< 0,25	< 0,25	< 0,25	< 0,25	91
NN1	NN1L2	241	5297	< 0,25	< 0,25	1.6	11	0.58	< 0,25	0.25	0.74	< 0,25	< 0,25	< 0,25	< 0,25	95
NN1	NN1L2	242	3537	0.47	0.33	4.8	20	0.75	< 0,25	1	2.3	< 0,25	< 0,25	< 0,25	1.3	75
NN1	NN1L2	243	19643	0.29	0.39	5.4	21	0.64	< 0,25	1.1	2.4	< 0,25	< 0,25	< 0,25	1.2	76
NN1	NN1L2	244	883	< 0,25	< 0,25	3.4	13	0.38	< 0,25	0.96	1.6	< 0,25	< 0,25	< 0,25	0.71	91
NN1	NN1L2	246	2394	< 0,25	0.4	4.9	22	0.81	< 0,25	1	2.4	0.28	< 0,25	< 0,25	1.3	77
NN1	NN1L2	247	62695	< 0,25	0.39	5.1	20	0.69	< 0,25	1.1	2.5	< 0,25	< 0,25	< 0,25	1.3	78
NN1	NN1L2	249	10218	0.27	0.34	5.4	21	0.76	< 0,25	1.2	2.4	< 0,25	< 0,25	< 0,25	1.2	78
NN1	NN1L2	250	4075	0.31	0.41	5.6	22	0.92	< 0,25	1.1	2.3	0.29	< 0,25	< 0,25	1.5	75
NN1	NN1L2	251	11766	0.34	0.38	5.6	21	1	< 0,25	1.1	2.2	0.34	< 0,25	< 0,25	1.4	76
NN1	NN1L2	252	13594	0.31	0.54	6.6	26	1.8	0.34	1.3	2.6	0.33	< 0,25	< 0,25	1.8	68
NN1	NN1L2	253	54719	< 0,25	0.5	6	24	1.6	0.31	1.3	2.4	< 0,25	< 0,25	< 0,25	1.7	72
NN1	NN1L2	254	1418	< 0,25	< 0,25	1.3	8.6	0.33	< 0,25	< 0,25	0.7	< 0,25	< 0,25	< 0,25	0.35	99
NN1	NN1L2	255	358	< 0,25	< 0,25	1.4	8.9	0.52	< 0,25	0.31	0.71	< 0,25	< 0,25	< 0,25	< 0,25	98
NN1	NN1L2	258	703	< 0,25	< 0,25	0.81	6.7	< 0,25	< 0,25	< 0,25	0.6	< 0,25	< 0,25	< 0,25	< 0,25	103
NN1	NN1L2	259	949	< 0,25	< 0,25	2.1	16	0.48	< 0,25	0.39	1.2	< 0,25	< 0,25	< 0,25	< 0,25	90
NN1	NN1L2	267	300	0.28	0.87	4.7	15	9.5	0.89	1.2	3.6	< 0,25	< 0,25	< 0,25	2.2	73
NN1	NN1L2	269	105	< 0,25	< 0,25	0.74	4.4	0.74	< 0,25	< 0,25	0.52	< 0,25	< 0,25	< 0,25	0.38	101
NN1	NN1L2	271	121	< 0,25	< 0,25	1.9	13	2.8	< 0,25	0.66	1.4	< 0,25	< 0,25	< 0,25	0.34	88
NN1	NN1L2	273	86	< 0,25	< 0,25	0.77	6.6	1.1	< 0,25	< 0,25	0.61	< 0,25	< 0,25	< 0,25	< 0,25	102
NN1	NN1L2	274	161	< 0,25	< 0,25	0.65	6.2	1.2	< 0,25	< 0,25	0.62	< 0,25	< 0,25	< 0,25	< 0,25	102
NN1	NN1L2	275	91	0.29	0.28	2.7	13	2.3	< 0,25	1.1	1.8	< 0,25	< 0,25	< 0,25	0.69	90
NN1	NN1L2	276	81	0.33	< 0,25	0.9	7.8	1.3	< 0,25	< 0,25	0.8	< 0,25	< 0,25	< 0,25	< 0,25	100
NN1	NN1L2	277	368	< 0,25	< 0,25	1.2	6.5	1	< 0,25	0.27	0.67	< 0,25	< 0,25	< 0,25	< 0,25	101
NN1	NN1L2	278	52	< 0,25	< 0,25	2.4	11	1.5	< 0,25	0.5	0.89	0.3	< 0,25	< 0,25	0.89	93
NN1	NN1L2	280	100	< 0,25	< 0,25	2.3	10	0.91	< 0,25	0.53	0.9	< 0,25	< 0,25	< 0,25	0.71	95
NN1	NN1L2	282	476	< 0,25	0.31	4.2	18	5.3	0.61	1.3	2.3	0.31	< 0,25	< 0,25	1.6	76
NN1	NN1L2	289	186	< 0,25	< 0,25	0.56	3.9	1.1	< 0,25	< 0,25	0.41	< 0,25	0.29	< 0,25	< 0,25	105
NN1	NN1L2	292	122	0.36	0.31	3.5	15	5.6	0.39	1.5	1.6	< 0,25	< 0,25	< 0,25	1.4	82
NN1	NN1L2	294	3223	< 0,25	< 0,25	2	13	0.69	< 0,25	0.51	1.5	< 0,25	< 0,25	< 0,25	0.33	92
NN1	NN1L2	295	1247	< 0,25	< 0,25	1.3	13	< 0,25	< 0,25	< 0,25	0.62	< 0,25	< 0,25	< 0,25	0.29	93
NN1	NN1L2	296	94	< 0,25	0.4	5.4	23	1.1	< 0,25	1.1	2.3	< 0,25	< 0,25	< 0,25	1.1	76
NN1	NN1L2	297	76	0.3	0.42	4.6	21	0.86	< 0,25	1.1	2.2	< 0,25	< 0,25	< 0,25	1.3	77
NN1	NN1L2	298	938	< 0,25	< 0,25	1.4	14	0.36	< 0,25	< 0,25	0.74	< 0,25	< 0,25	< 0,25	< 0,25	92
NN1	NN1L2	299	1522	< 0,25	< 0,25	1.3	11	0.3	< 0,25	< 0,25	0.44	< 0,25	< 0,25	< 0,25	< 0,25	96
NN1	NN1L2	300	141	< 0,25	< 0,25	1.8	5.3	0.45	< 0,25	0.32	0.41	< 0,25	< 0,25	< 0,25	0.62	101
NN1	NN1L2	302	2367	0.28	< 0,25	1.4	12	0.46	< 0,25	< 0,25	0.84	< 0,25	< 0,25	< 0,25	< 0,25	94
NN1	NN1L2	303	97	< 0,25	0.32	3.9	18	0.92	< 0,25	0.82	1.7	0.32	< 0,25	< 0,25	1	82
NN1	NN1L2	305	92	< 0,25	< 0,25	1.2	8.9	0.25	< 0,25	< 0,25	0.76	0.28	< 0,25	< 0,25	< 0,25	97
NN1	NN1L2	307	753	< 0,25	< 0,25	1.8	15	0.58	< 0,25	0.34	1.2	< 0,25	< 0,25	< 0,25	< 0,25	90
NN1	NN1L2	309	9062	< 0,25	0.36	5.6	23	1	0.37	1.4	2.7	< 0,25	< 0,25	< 0,25	1.2	74
NN1	NN1L2	311	3295	< 0,25	0.33	5.3	21	2.5	0.27	1.3	2.2	< 0,25	< 0,25	< 0,25	1.7	75
NN1	NN1L2	313	4633	< 0,25	0.37	4.9	20	2.2	0.31	1.1	2	< 0,25	< 0,25	< 0,25	1.5	78
NN1	NN1L2	314	4962	< 0,25	0.38	6.7	27	1.8	0.31	1.4	2.8	0.35	< 0,25	< 0,25	1.9	67
NN1	NN1L2	317	25725	< 0,25	0.45	6.2	26	1.8	< 0,25	1.4	2.7	0.37	< 0,25	< 0,25	2.2	68
NN1	NN1L2	318	7975	< 0,25	< 0,25	1.6	11	0.31	< 0,25	0.36	0.76	< 0,25	< 0,25	< 0,25	< 0,25	95
NN1	NN1L2	319	10907	< 0,25	< 0,25	1.3	11	0.47	< 0,25	< 0,25	0.82	< 0,25	< 0,25	< 0,25	< 0,25	95
NN1	NN1L2	320	1502	< 0,25	< 0,25	1.4	8.6	< 0,25	< 0,25	0.26	0.67	< 0,25	< 0,25	< 0,25	0.3	96
NN1	NN1L2	321	698	< 0,25	< 0,25	1.3	8.1	< 0,25	< 0,25	< 0,25	0.61	< 0,25	< 0,25	< 0,25	< 0,25	98
NN1	NN1L2	322	3404	0.3	< 0,25	1.8	15	0.52	< 0,25	0.34	1.2	< 0,25	< 0,25	< 0,25	0.25	91
NN1	NN1L2	323	247	0.31	0.71	4.3	15	7.9	0.47	0.73	1.8	< 0,25	< 0,25	< 0,25	1.8	76
NN1	NN1L2	324	137	0.27	0.57	4.6	16	8.7	0.54	0.91	1.8	< 0,25	< 0,25	< 0,25	2.4	75
NN1	NN1L2	326	137	0.69	< 0,25	0.68	1.1	2.1	0.37	< 0,25	< 0,25	< 0,25	< 0,25	< 0,25	0.54	105
NN1	NN1L2	335	122	< 0,25	0.54	5.4	21	8.4	1	1.6	2.5	< 0,25	< 0,25	< 0,25	1.8	69
NN1	NN1L2	355	152	< 0,25	0.39	3.2	13	2.9	< 0,25	< 0,25	0.5	< 0,25	< 0,25	< 0,25	1.3	89
NN1	NN1L2	356	261	< 0,25	< 0,25	2.3	17	0.88	< 0,25	0.58	1.7	< 0,25	< 0,25	< 0,25	0.4	87
NN1	NN1L2	360	2625	< 0,25	< 0,25	1.3	13	0.39	< 0,25	< 0,25	1	< 0,25	< 0,25	< 0,25	< 0,25	93
NN1	NN1L2	361	9140	< 0,25	< 0,25	1.7	11	0.32	< 0,25	< 0,25	0.72	< 0,25	< 0,25	< 0,25	0.42	95
NN1	NN1L2	362	270	< 0,25	< 0,25	1.6	14	0.59	< 0,25	0.25	1.2	< 0,25	< 0,25	< 0,25	0.35	92
NN1	NN1L2	363	981	< 0,25	< 0,25	1.1	8.3	< 0,25	< 0,25	< 0,25	0.74	< 0,25	< 0,25	< 0,25	< 0,25	97
NN1	NN1L2	364	995	< 0,25	0.34	4.6	19	1.4	< 0,25	0.98	1.8	0.3	< 0,25	< 0,25	1.2	81
NN1	NN1L2	365	14563	< 0,25	0.31	4.4	18	0.94	< 0,25	0.99	1.7	< 0,25	< 0,25	< 0,25	1.4	83
NN1	NN1L2	366	540	< 0,25	0.43	5.8	24	1.2	< 0,25	1.2	2.3	0.26	< 0,25	< 0,25	1.7	73
NN1	NN1L2	368	9174	< 0,25	0.27	5.6	22	2	< 0,25	1.3	2.3	< 0,25	< 0,25	< 0,25	1.7	74
NN1	NN1L2	369	2174	< 0,25	0.49	4.7	20	2.2	< 0,25	1	1.8	< 0,25	< 0,25	< 0,25	1.4	79
NN1	NN1L2	370	19111	< 0,25	0.4	4.5	19	2.4	< 0,25	0.91	1.9	< 0,25	< 0,25	< 0,25	1.5	80
NN1	NN1L2	371	1856	< 0,25	0.42	4.7	20	2.4	0.3	1.1	2	< 0,25	< 0,25	< 0,25	1.6	77
NN1	NN1L2	373	39768	< 0,25	< 0,25	1.9	17	0.43	< 0,25	0.33	1.1	< 0,25	< 0,25	< 0,25	< 0,25	89
NN1	NN1L2	374	80514	< 0,25	< 0,25	1.7	16	0.6	< 0,25	0.29	1.2	< 0,25	< 0,25	< 0,25	0.41	89
NN1	NN1L2	377	861	< 0,25	< 0,25	1.7	14	0.46	< 0,25	0.34	1.2	< 0,25	< 0,25	< 0,25	0.51	93
NN1	NN1L2	385	96	< 0,25	0.47	4.3	20	5.5	0.83	0.87	2.3	< 0,25	< 0,25	< 0,25	1.5	76
NN1	NN1L2	387	94	0.3	< 0,25	2.7	26	1.2	< 0,25	0.66	2.5	< 0,25	< 0,25	< 0,25	< 0,25	75
NN1	NN1L2	388	59	< 0,25	< 0,25	0.6	4.4	1.7	< 0,25	< 0,25	0.48	< 0,25	< 0,25	< 0,25	< 0,25	101
NN1	NN1L2	433	5332	< 0,25	0.26	2.2	17	0.88	< 0,25	0.55	1.7	< 0,25	< 0,25	< 0,25	< 0,25	87
NN1	NN1L2	435	87	< 0,25	< 0,25	1.3	8.5	0.36	< 0,25	0.27	0.88	0.27	< 0,25	< 0,25	< 0,25	98
NN1	NN1L2	439	8872	< 0,25	0.25	1.7	12	0.49	< 0,25	0.26	1	< 0,25	< 0,25	< 0,25	0.36	93
NN1	NN1L2	440	83	< 0,25	< 0,25	0.77	5.8	0.35	< 0,25	< 0,25	0.37	< 0,25	< 0,25	< 0,25	< 0,25	101
NN1	NN1L2	441	295	< 0,25	< 0,25	0.93	6.7	0.28	< 0,25	< 0,25	0.46	< 0,25	0.25	< 0,25	0.38	98
NN1	NN1L2	442	163	< 0,25	< 0,25	1.3	12	0.45	< 0,25	< 0,25	0.91	< 0,25	< 0,25	< 0,25	0.29	94
NN1	NN1L2	443	489	< 0,25	< 0,25	1.4	12	0.37	0.3	< 0,25	0.86	< 0,25	< 0,25	< 0,25	0.33	96
NN1	NN1L2	445	5432	< 0,25	0.34	4.6	19	0.88	< 0,25	0.99	1.8	0.25	< 0,25	< 0,25	1.5	80
NN1	NN1L2	446	3112	< 0,25	0.43	5.4	23	1.1	< 0,25	1.1	2	< 0,25	< 0,25	< 0,25	1.7	74
NN1	NN1L2	448	19281	< 0,25	0.31	4.8	20	1	0.25	1	1.9	0.25	< 0,25	< 0,25	1.3	80
NN1	NN1L2	449	8324	< 0,25	0.29	5	21	1.6	0.3	1.1	2.2	0.31	< 0,25	< 0,25	1.4	78
NN1	NN1L2	452	815	0.27	0.32	4.3	18	2.4	< 0,25	1	1.8	< 0,25	< 0,25	< 0,25	1.4	80
NN1	NN1L2	453	3753	0.33	0.37	4	17	2.2	0.28	0.92	1.8	< 0,25	< 0,25	< 0,25	1.2	83
NN1	NN1L2	454	170	< 0,25	0.4	5	20	3	< 0,25	1.2	2.2	< 0,25	< 0,25	< 0,25	1.5	77
NN1	NN1L2	455	22727	< 0,25	0.25	6	25	0.99	< 0,25	1.3	2.3	< 0,25	< 0,25	< 0,25	1.7	72
NN1	NN1L2	456	39361	0.31	0.36	5.9	24	1	< 0,25	1.3	2.4	0.27	< 0,25	< 0,25	1.5	72
NN1	NN1L2	457	179	< 0,25	0.4	4.2	19	0.64	< 0,25	0.49	1.5	< 0,25	< 0,25	< 0,25	1.4	83
NN1	NN1L2	459	107085	< 0,25	0.27	1.9	17	0.57	< 0,25	0.37	1.3	< 0,25	< 0,25	< 0,25	0.27	87
NN1	NN1L2	464	96	< 0,25	< 0,25	0.69	3.8	< 0,25	< 0,25	< 0,25	< 0,25	< 0,25	< 0,25	< 0,25	< 0,25	102
NN1	NN1L2	472	296	< 0,25	< 0,25	< 0,25	< 0,25	1.1	< 0,25	< 0,25	< 0,25	< 0,25	< 0,25	< 0,25	< 0,25	104
NN1	NN1L2	473	54	< 0,25	< 0,25	2	< 0,25	< 0,25	< 0,25	< 0,25	< 0,25	< 0,25	< 0,25	< 0,25	< 0,25	107
NN1	NN1L2	477	911	< 0,25	< 0,25	2.3	20	1	0.25	0.37	1.8	< 0,25	< 0,25	< 0,25	< 0,25	83
NN1	NN1L2	480	66	0.3	< 0,25	3.1	31	1.5	< 0,25	0.82	3.1	< 0,25	< 0,25	< 0,25	< 0,25	68
NN1	NN1L2	482	388	< 0,25	< 0,25	0.42	2.7	0.51	< 0,25	< 0,25	0.36	< 0,25	< 0,25	< 0,25	< 0,25	105
NN1	NN1L2	483	1174	< 0,25	< 0,25	0.56	2.3	< 0,25	0.44	< 0,25	0.55	< 0,25	< 0,25	< 0,25	< 0,25	108
NN1	NN1L2	511	5079	< 0,25	< 0,25	2	15	0.61	< 0,25	0.43	1.5	< 0,25	< 0,25	< 0,25	0.42	90
NN1	NN1L2	535	192	< 0,25	< 0,25	0.6	6.1	0.38	< 0,25	< 0,25	0.5	< 0,25	< 0,25	< 0,25	< 0,25	101
NN1	NN1L2	549	125	< 0,25	< 0,25	0.87	9.5	0.35	< 0,25	< 0,25	0.76	< 0,25	< 0,25	< 0,25	< 0,25	100
NN1	NN1L2	550	178	< 0,25	< 0,25	0.37	3.7	< 0,25	< 0,25	< 0,25	0.31	< 0,25	< 0,25	< 0,25	< 0,25	105
NN1	NN1L2	557	52	< 0,25	< 0,25	0.41	0.82	< 0,25	< 0,25	< 0,25	< 0,25	< 0,25	< 0,25	< 0,25	< 0,25	108
NN1	NN1L2	558	1142	< 0,25	0.37	3.1	18	1.3	< 0,25	0.57	1.6	< 0,25	< 0,25	< 0,25	0.66	85
NN1	NN1L2	563	144	< 0,25	< 0,25	1.5	11	0.44	< 0,25	0.32	0.81	< 0,25	< 0,25	< 0,25	0.34	97
NN1	NN1L2	564	5040	< 0,25	< 0,25	2	16	0.58	< 0,25	0.4	1.2	< 0,25	< 0,25	< 0,25	0.56	89
NN1	NN1L2	567	112	< 0,25	< 0,25	0.73	5.8	0.49	< 0,25	< 0,25	0.32	< 0,25	< 0,25	< 0,25	< 0,25	104
NN1	NN1L2	568	505	< 0,25	0.27	1.6	11	0.43	< 0,25	0.3	0.96	< 0,25	< 0,25	< 0,25	< 0,25	95
NN1	NN1L2	570	160	< 0,25	< 0,25	0.61	5.7	< 0,25	< 0,25	< 0,25	0.51	< 0,25	< 0,25	< 0,25	< 0,25	104
NN1	NN1L2	573	1815	< 0,25	0.35	5.1	21	2.1	< 0,25	1	2	0.28	< 0,25	< 0,25	1.5	75
NN1	NN1L2	574	219	< 0,25	0.4	4.6	18	2.5	< 0,25	0.97	1.8	0.38	< 0,25	< 0,25	1.1	82
NN1	NN1L2	575	4394	< 0,25	0.35	4.9	20	2.1	< 0,25	1.1	2	0.31	< 0,25	< 0,25	1.2	78
NN1	NN1L2	579	22558	0.3	0.4	6	25	0.88	< 0,25	1.2	2.3	0.26	< 0,25	< 0,25	1.8	71
NN1	NN1L2	581	85362	< 0,25	0.39	6.3	25	0.77	< 0,25	1.4	2.4	< 0,25	< 0,25	< 0,25	1.6	71
NN1	NN1L2	582	26172	< 0,25	0.27	6.2	26	0.98	< 0,25	1.4	2.5	< 0,25	< 0,25	< 0,25	1.6	70
NN1	NN1L2	583	18920	< 0,25	< 0,25	2.3	19	0.5	< 0,25	0.48	1.5	< 0,25	< 0,25	< 0,25	0.41	84
NN1	NN1L2	584	95944	< 0,25	< 0,25	2	18	0.52	< 0,25	0.49	1.3	< 0,25	< 0,25	< 0,25	0.48	86
NN1	NN1L2	585	19545	< 0,25	< 0,25	2.1	19	0.51	< 0,25	0.48	1.5	< 0,25	< 0,25	< 0,25	< 0,25	85
NN1	NN1L2	587	304	0.36	< 0,25	1.1	8.8	< 0,25	< 0,25	< 0,25	0.62	< 0,25	< 0,25	< 0,25	< 0,25	97
NN1	NN1L2	588	197	< 0,25	< 0,25	0.9	7.7	< 0,25	< 0,25	< 0,25	0.57	< 0,25	< 0,25	< 0,25	0.26	102
NN1	NN1L2	594	93	< 0,25	< 0,25	1	9.2	0.37	< 0,25	< 0,25	0.58	< 0,25	< 0,25	< 0,25	< 0,25	99
NN1	NN1L2	596	273	< 0,25	< 0,25	1.2	9.4	0.43	< 0,25	< 0,25	0.66	< 0,25	< 0,25	< 0,25	0.27	98
NN1	NN1L2	597	102	< 0,25	< 0,25	0.66	5	< 0,25	< 0,25	< 0,25	0.33	< 0,25	< 0,25	< 0,25	0.26	105
NN1	NN1L2	598	3131	< 0,25	< 0,25	1.5	13	0.36	< 0,25	< 0,25	0.87	< 0,25	< 0,25	< 0,25	< 0,25	95
NN1	NN1L2	599	1887	0.29	< 0,25	1.5	13	0.47	< 0,25	< 0,25	0.92	< 0,25	< 0,25	< 0,25	0.31	91
NN1	NN1L2	600	8301	< 0,25	< 0,25	1.3	11	0.44	< 0,25	< 0,25	0.72	< 0,25	< 0,25	< 0,25	0.31	95
NN1	NN1L2	634	156	< 0,25	< 0,25	0.94	11	0.77	< 0,25	< 0,25	0.77	< 0,25	< 0,25	< 0,25	0.25	98
NN1	NN1L2	643	71	< 0,25	< 0,25	0.5	4.2	0.31	< 0,25	< 0,25	0.25	< 0,25	< 0,25	< 0,25	< 0,25	106
NN1	NN1L2	645	479	< 0,25	< 0,25	1.6	15	0.62	< 0,25	0.34	1.2	< 0,25	< 0,25	< 0,25	0.31	93
NN1	NN1L2	646	800	< 0,25	< 0,25	1.5	10	0.48	< 0,25	< 0,25	0.92	< 0,25	< 0,25	< 0,25	0.32	95
NN1	NN1L2	647	175	0.32	< 0,25	0.89	6.7	< 0,25	< 0,25	< 0,25	0.59	< 0,25	< 0,25	< 0,25	< 0,25	102
NN1	NN1L2	648	59	0.34	0.26	0.78	4.5	< 0,25	< 0,25	< 0,25	0.33	< 0,25	< 0,25	< 0,25	0.26	101
NN1	NN1L2	650	601	< 0,25	< 0,25	1.5	10	0.5	< 0,25	< 0,25	0.75	< 0,25	< 0,25	< 0,25	0.33	96
NN1	NN1L2	652	1502	< 0,25	< 0,25	1.7	11	0.45	< 0,25	0.27	1	< 0,25	< 0,25	< 0,25	0.26	94
NN1	NN1L2	654	948	0.33	< 0,25	1.3	8.3	0.33	< 0,25	< 0,25	0.72	< 0,25	< 0,25	< 0,25	< 0,25	101
NN1	NN1L2	657	326	< 0,25	0.36	7	29	1.5	< 0,25	1.5	2.8	< 0,25	< 0,25	< 0,25	1.8	67
NN1	NN1L2	658	34032	< 0,25	0.28	5.9	24	0.92	0.4	1.3	2.3	0.31	< 0,25	< 0,25	1.6	73
NN1	NN1L2	659	3693	< 0,25	0.39	6.4	25	1	< 0,25	1.5	2.5	< 0,25	< 0,25	< 0,25	1.7	71
NN1	NN1L2	661	57887	0.41	< 0,25	1.9	16	0.34	0.4	< 0,25	1.2	< 0,25	< 0,25	< 0,25	0.36	90
NN1	NN1L2	669	149	< 0,25	< 0,25	0.39	2.5	< 0,25	< 0,25	< 0,25	< 0,25	< 0,25	< 0,25	< 0,25	< 0,25	108
NN1	NN1L2	673	22031	0.39	< 0,25	1.1	9	0.29	< 0,25	< 0,25	0.69	< 0,25	< 0,25	< 0,25	< 0,25	98
NN1	NN1L2	687	23071	< 0,25	< 0,25	1.6	8.8	0.37	0.5	< 0,25	1.1	< 0,25	< 0,25	< 0,25	< 0,25	99
NN1	NN1L2	690	788	< 0,25	< 0,25	2.1	16	0.58	< 0,25	0.45	1.5	< 0,25	< 0,25	< 0,25	< 0,25	90
NN1	NN1L2	729	25194	0.26	0.26	6.8	25	1.3	< 0,25	1.4	3.2	0.3	< 0,25	< 0,25	1	70
NN1	NN1L2	735	10177	0.42	0.45	6.8	27	1.3	< 0,25	1.4	2.3	< 0,25	< 0,25	< 0,25	1.7	67
NN1	NN1L2	737	62894	0.67	0.36	2.2	12	0.48	0.44	0.37	1.2	< 0,25	< 0,25	< 0,25	< 0,25	90
NN1	NN1L2	739	105235	0.71	< 0,25	1.8	7.9	< 0,25	0.49	< 0,25	1.4	< 0,25	< 0,25	< 0,25	< 0,25	99
NN1	NN1L2	741	1107	< 0,25	0.25	0.97	6.3	< 0,25	< 0,25	< 0,25	0.51	< 0,25	< 0,25	< 0,25	< 0,25	101
NN1	NN1L2	753	4838	< 0,25	0.33	1.7	10	< 0,25	< 0,25	< 0,25	1.3	< 0,25	< 0,25	< 0,25	< 0,25	95
NN1	NN1L2	758	22093	0.54	0.31	1.6	8.6	0.34	0.29	< 0,25	1.2	< 0,25	< 0,25	< 0,25	< 0,25	99
NN1	NN1L2	772	18389	< 0,25	0.31	2.4	14	0.57	< 0,25	0.48	1.5	< 0,25	< 0,25	< 0,25	0.34	89
NN1	NN1L2	773	71	< 0,25	< 0,25	2.2	8.4	3.2	< 0,25	< 0,25	0.28	< 0,25	< 0,25	< 0,25	1.3	95
NN1	NN1L2	789	47628	< 0,25	0.39	6.5	26	1.3	0.29	1.4	3.3	0.34	< 0,25	< 0,25	1.3	70
NN1	NN1L2	794	77807	< 0,25	0.4	5.9	24	0.75	0.31	1.2	2.2	0.37	< 0,25	< 0,25	1.7	72
NN1	NN1L2	795	843	0.28	0.37	5.9	25	1.1	0.28	1.2	2.2	< 0,25	< 0,25	< 0,25	1.4	74
NN1	NN1L2	796	93213	< 0,25	0.29	6.1	26	1.2	< 0,25	1.2	2.4	< 0,25	< 0,25	< 0,25	1.8	70
NN1	NN1L2	797	13880	< 0,25	0.32	5.9	25	1.1	0.26	1.1	2.3	0.26	< 0,25	< 0,25	1.3	72
NN1	NN1L2	798	302	< 0,25	< 0,25	1	5.3	0.59	4	< 0,25	2.5	< 0,25	< 0,25	< 0,25	< 0,25	89
NN1	NN1L2	802	83265	< 0,25	< 0,25	2	14	0.45	< 0,25	0.28	1.5	< 0,25	< 0,25	< 0,25	< 0,25	90
NN1	NN1L2	803	51146	< 0,25	< 0,25	2.4	20	0.47	< 0,25	0.39	1.6	0.28	< 0,25	< 0,25	0.31	84
NN1	NN1L2	806	3587	0.33	< 0,25	2.5	21	0.63	< 0,25	0.47	1.5	< 0,25	< 0,25	< 0,25	0.32	82
NN1	NN1L2	830	74	< 0,25	< 0,25	1.3	13	0.55	< 0,25	0.33	0.94	< 0,25	< 0,25	< 0,25	< 0,25	96
NN1	NN1L2	834	147	< 0,25	< 0,25	0.34	3	< 0,25	< 0,25	< 0,25	0.25	< 0,25	< 0,25	< 0,25	< 0,25	108
NN1	NN1L2	860	20168	0.32	0.32	6	25	1.3	< 0,25	1.4	3.2	0.26	< 0,25	< 0,25	1.2	70
NN1	NN1L2	862	22088	< 0,25	0.34	4.7	20	0.74	< 0,25	0.96	1.9	0.35	< 0,25	< 0,25	1.5	80
NN1	NN1L2	863	832	< 0,25	0.36	6.5	26	0.94	< 0,25	1.3	2.5	0.39	< 0,25	< 0,25	1.6	70
NN1	NN1L2	865	15792	< 0,25	0.35	5.7	23	1	< 0,25	1	2.1	< 0,25	< 0,25	< 0,25	1.5	76
NN1	NN1L2	871	9109	< 0,25	0.27	6.3	25	1.3	0.27	1.3	2.4	< 0,25	< 0,25	< 0,25	1.7	72
NN1	NN1L2	872	3408	0.27	0.36	6	25	1.1	0.25	1.2	2.3	< 0,25	< 0,25	< 0,25	1.7	72
NN1	NN1L2	873	23809	< 0,25	< 0,25	5.8	25	1.1	< 0,25	1.2	2.2	< 0,25	< 0,25	< 0,25	1.7	71
NN1	NN1L2	874	167	< 0,25	0.42	6.7	28	1.8	< 0,25	1.5	2.8	< 0,25	< 0,25	< 0,25	1.9	68
NN1	NN1L2	876	10927	< 0,25	0.27	6.1	26	0.88	0.28	1.3	2.3	0.31	< 0,25	< 0,25	1.8	69
NN1	NN1L2	877	55291	< 0,25	0.31	5.9	25	1.1	< 0,25	1.2	2.1	0.26	< 0,25	< 0,25	1.8	71
NN1	NN1L2	879	24839	< 0,25	0.4	5.9	25	0.94	< 0,25	1.1	2.2	0.49	< 0,25	< 0,25	1.8	72
NN1	NN1L2	883	399	< 0,25	< 0,25	0.9	8.2	0.28	< 0,25	< 0,25	0.48	< 0,25	< 0,25	< 0,25	< 0,25	101
NN1	NN1L2	886	3781	< 0,25	< 0,25	2.4	22	0.62	< 0,25	0.53	1.6	< 0,25	< 0,25	< 0,25	0.27	83
NN1	NN1L2	893	55992	0.29	< 0,25	2.4	21	0.76	< 0,25	0.55	1.6	< 0,25	< 0,25	< 0,25	0.37	83
NN1	NN1L2	896	687	< 0,25	< 0,25	1.5	11	0.34	< 0,25	0.25	0.88	< 0,25	< 0,25	< 0,25	< 0,25	96
NN1	NN1L2	897	235	< 0,25	< 0,25	0.66	3.7	< 0,25	< 0,25	< 0,25	0.3	< 0,25	< 0,25	< 0,25	< 0,25	104
NN1	NN1L2	909	4207	< 0,25	0.35	6.1	24	2.2	0.33	1.2	2.2	< 0,25	< 0,25	< 0,25	1.9	73
NN1	NN1L2	913	145	< 0,25	0.55	4.4	20	7.5	1.1	1.4	2.1	0.3	< 0,25	< 0,25	2.4	71
NN1	NN1L2	915	5258	< 0,25	0.34	2.6	8.7	< 0,25	0.7	0.54	1.4	< 0,25	< 0,25	< 0,25	0.9	89
NN1	NN1L2	945	55493	< 0,25	0.4	5.2	20	0.85	0.35	0.94	2	< 0,25	< 0,25	< 0,25	1.6	80
NN1	NN1L2	948	52363	< 0,25	0.44	5.5	23	0.97	< 0,25	1.1	2.1	0.27	< 0,25	< 0,25	1.6	76
NN1	NN1L2	949	1649	< 0,25	0.4	6.5	27	1.1	< 0,25	1.3	2.6	< 0,25	< 0,25	< 0,25	1.6	70
NN1	NN1L2	950	67	< 0,25	< 0,25	4.6	18	1.4	< 0,25	0.86	1.4	< 0,25	< 0,25	0.25	1.1	83
NN1	NN1L2	954	1808	< 0,25	0.39	4.5	20	0.88	< 0,25	0.77	1.6	< 0,25	< 0,25	< 0,25	1.4	82
NN1	NN1L2	964	39603	< 0,25	< 0,25	2.7	22	0.59	< 0,25	0.42	1.6	< 0,25	< 0,25	< 0,25	0.29	83
NN1	NN1L2	972	4385	< 0,25	0.52	6.8	24	3.4	0.61	1.1	2.6	0.33	< 0,25	< 0,25	2.3	68
NN1	NN1L2	974	3656	< 0,25	0.43	6.4	23	3.3	0.55	1	2.4	0.31	< 0,25	< 0,25	2	70
NN1	NN1L2	975	2513	< 0,25	0.36	6.9	24	3.2	0.58	1	2.7	0.35	< 0,25	< 0,25	2.2	70
NN1	NN1L2	998	129	< 0,25	< 0,25	0.68	6.1	0.27	< 0,25	< 0,25	0.47	< 0,25	< 0,25	< 0,25	< 0,25	103
NN1	NN1L2	1008	23258	< 0,25	0.39	5.2	21	0.87	0.33	0.88	2.2	< 0,25	< 0,25	< 0,25	1.5	79
NN1	NN1L2	1012	34923	< 0,25	0.33	5.9	24	1.1	0.35	1.1	2.4	0.33	< 0,25	< 0,25	1.7	74
NN1	NN1L2	1020	4942	< 0,25	0.37	6.7	26	0.9	< 0,25	1.3	2.5	< 0,25	< 0,25	< 0,25	2.1	69
NN1	NN1L2	1021	179	0.31	0.35	5.9	22	1.1	< 0,25	0.99	2.1	0.29	< 0,25	< 0,25	1.9	76
NN1	NN1L2	1028	1148	0.26	< 0,25	3.1	24	0.87	< 0,25	0.79	2	< 0,25	< 0,25	< 0,25	0.43	77
NN1	NN1L2	1029	326	< 0,25	< 0,25	2	13	0.4	< 0,25	0.29	0.96	< 0,25	< 0,25	< 0,25	< 0,25	92
NN1	NN1L2	1031	705	< 0,25	< 0,25	1.9	16	0.55	< 0,25	0.36	1.1	< 0,25	< 0,25	< 0,25	0.4	89
NN1	NN1L2	1033	127	< 0,25	< 0,25	2.5	15	0.56	< 0,25	0.46	1.3	< 0,25	< 0,25	< 0,25	< 0,25	89
NN1	NN1L2	1035	197	< 0,25	< 0,25	2	18	0.61	< 0,25	0.33	1.1	0.29	< 0,25	< 0,25	< 0,25	90
NN1	NN1L2	1036	209	< 0,25	< 0,25	1.7	14	0.4	< 0,25	0.25	0.96	< 0,25	< 0,25	< 0,25	0.44	91
NN1	NN1L2	1037	71695	< 0,25	< 0,25	2.2	16	0.47	0.25	0.32	1.3	< 0,25	< 0,25	< 0,25	< 0,25	91
NN1	NN1L2	1038	1920	< 0,25	< 0,25	2.7	26	0.84	< 0,25	0.56	2	< 0,25	< 0,25	< 0,25	0.31	78
NN1	NN1L2	1040	144	< 0,25	< 0,25	0.47	1.9	< 0,25	< 0,25	< 0,25	< 0,25	< 0,25	< 0,25	< 0,25	< 0,25	106
NN1	NN1L2	1041	2288	< 0,25	< 0,25	1.1	7.5	0.28	< 0,25	0.25	0.51	< 0,25	< 0,25	< 0,25	< 0,25	101
NN1	NN1L2	1043	242	< 0,25	< 0,25	0.81	3.7	< 0,25	< 0,25	< 0,25	0.28	< 0,25	< 0,25	< 0,25	< 0,25	105
NN1	NN1L2	1044	1738	< 0,25	< 0,25	1.2	7.6	< 0,25	< 0,25	< 0,25	0.53	< 0,25	< 0,25	< 0,25	< 0,25	102
NN1	NN1L2	1045	32746	< 0,25	< 0,25	1.4	8.2	< 0,25	< 0,25	< 0,25	0.78	< 0,25	< 0,25	< 0,25	< 0,25	96
NN1	NN1L2	1046	108	< 0,25	< 0,25	1.4	9.9	0.37	< 0,25	0.29	0.67	< 0,25	< 0,25	< 0,25	0.27	95
NN1	NN1L2	1047	172	< 0,25	0.51	5.8	22	3.3	0.48	1.1	2.3	0.38	< 0,25	< 0,25	2	73
NN1	NN1L2	1049	9506	0.32	0.54	7.1	25	3.5	0.5	1.2	2.7	< 0,25	< 0,25	< 0,25	2	68
NN1	NN1L2	1061	66	0.26	0.46	5.8	23	3.3	0.28	1.5	2.8	0.36	< 0,25	< 0,25	1.5	72
NN1	NN1L2	1063	10382	< 0,25	0.4	5	26	2.2	0.53	1	2.9	< 0,25	< 0,25	< 0,25	1.6	70
NN1	NN1L2	1071	483	< 0,25	0.33	3.6	16	3	< 0,25	0.89	1.9	< 0,25	< 0,25	< 0,25	0.9	84
NN1	NN1L2	1082	974	< 0,25	< 0,25	1.6	9.2	0.42	< 0,25	0.32	0.76	< 0,25	< 0,25	< 0,25	0.72	96
NN1	NN1L2	1086	2628	< 0,25	< 0,25	1.8	11	0.67	< 0,25	0.34	0.85	< 0,25	< 0,25	< 0,25	0.54	96
NN1	NN1L2	1091	6391	< 0,25	0.46	5.8	24	0.98	< 0,25	1.1	2.3	< 0,25	< 0,25	< 0,25	1.5	73
NN1	NN1L2	1092	35173	< 0,25	0.32	5.4	23	1.1	< 0,25	1	2.1	< 0,25	< 0,25	< 0,25	1.5	77
NN1	NN1L2	1094	9040	< 0,25	0.43	6.1	23	0.84	< 0,25	1	2	< 0,25	< 0,25	< 0,25	2	74
NN1	NN1L2	1096	4087	< 0,25	0.4	6.4	25	0.79	< 0,25	1.3	2.4	0.34	< 0,25	< 0,25	1.9	72
NN1	NN1L2	1097	18296	0.31	0.27	5.8	23	0.83	< 0,25	0.96	2.2	< 0,25	< 0,25	< 0,25	2.1	74
NN1	NN1L2	1100	65	< 0,25	< 0,25	0.48	1.6	< 0,25	< 0,25	< 0,25	< 0,25	< 0,25	< 0,25	< 0,25	0.27	105
NN1	NN1L2	1102	593	< 0,25	< 0,25	1.5	13	0.5	< 0,25	< 0,25	1	< 0,25	< 0,25	< 0,25	< 0,25	94
NN1	NN1L2	1105	277	< 0,25	< 0,25	3.4	6.3	0.42	< 0,25	0.62	1.5	< 0,25	< 0,25	< 0,25	< 0,25	98
NN1	NN1L2	1106	11150	< 0,25	< 0,25	1.9	15	0.6	< 0,25	0.35	0.95	< 0,25	< 0,25	< 0,25	0.28	92
NN1	NN1L2	1112	1626	< 0,25	< 0,25	1.1	7	< 0,25	< 0,25	< 0,25	0.53	< 0,25	< 0,25	< 0,25	< 0,25	99
NN1	NN1L2	1113	9845	< 0,25	0.32	2.7	19	0.66	< 0,25	0.32	1.4	< 0,25	< 0,25	< 0,25	0.29	85
NN1	NN1L2	1115	25666	< 0,25	< 0,25	2.6	22	0.68	0.35	0.47	1.6	< 0,25	< 0,25	< 0,25	0.42	80
NN1	NN1L2	1116	559	< 0,25	< 0,25	2.9	23	1	< 0,25	0.68	1.8	< 0,25	< 0,25	< 0,25	< 0,25	80
NN1	NN1L2	1117	6180	< 0,25	< 0,25	2	15	0.62	< 0,25	0.41	1.1	0.26	< 0,25	< 0,25	0.35	90
NN1	NN1L2	1122	782	< 0,25	< 0,25	2.2	18	0.87	< 0,25	0.46	1.4	< 0,25	< 0,25	< 0,25	0.32	88
NN1	NN1L2	1148	7705	< 0,25	< 0,25	0.63	2	< 0,25	< 0,25	< 0,25	< 0,25	< 0,25	< 0,25	< 0,25	< 0,25	102
NN1	NN1L2	1178	72	< 0,25	< 0,25	1.2	12	4.7	0.4	0.26	1.3	< 0,25	< 0,25	< 0,25	< 0,25	92
NN1	NN1L2	1185	110	< 0,25	< 0,25	0.78	7.8	2.2	< 0,25	< 0,25	0.73	< 0,25	< 0,25	< 0,25	< 0,25	100
NN1	NN1L2	1188	103	< 0,25	< 0,25	0.82	9.6	0.76	< 0,25	< 0,25	0.69	< 0,25	< 0,25	< 0,25	< 0,25	100
NN1	NN1L2	1209	1185	< 0,25	0.41	4.6	21	2.2	< 0,25	1.3	2.4	< 0,25	< 0,25	< 0,25	0.94	79
NN1	NN1L2	1210	7889	0.3	< 0,25	2.6	16	0.81	< 0,25	0.51	1.5	< 0,25	< 0,25	< 0,25	0.37	87
NN1	NN1L2	1214	9558	< 0,25	< 0,25	3.4	19	1.6	< 0,25	0.78	2	< 0,25	< 0,25	< 0,25	0.65	84
NN1	NN1L2	1226	1537	< 0,25	0.43	6	22	1	< 0,25	0.97	2	< 0,25	< 0,25	< 0,25	1.9	75
NN1	NN1L2	1227	5288	< 0,25	0.37	6.5	25	0.67	< 0,25	1.2	2.2	0.28	< 0,25	< 0,25	1.9	70
NN1	NN1L2	1228	72136	< 0,25	0.34	5.6	22	0.57	< 0,25	0.86	2.1	0.31	< 0,25	< 0,25	1.6	78
NN1	NN1L2	1231	441	< 0,25	0.44	4.1	17	1.1	< 0,25	1.1	2.1	< 0,25	< 0,25	< 0,25	1.1	83
NN1	NN1L2	1233	20530	< 0,25	< 0,25	1.6	9.4	0.5	< 0,25	< 0,25	0.75	< 0,25	< 0,25	< 0,25	< 0,25	98
NN1	NN1L2	1234	763	< 0,25	0.34	5.3	20	2.6	< 0,25	1.4	2.5	< 0,25	< 0,25	< 0,25	1.3	78
NN1	NN1L2	1238	4382	0.29	< 0,25	2.3	17	0.66	< 0,25	0.35	1.3	< 0,25	< 0,25	< 0,25	< 0,25	87
NN1	NN1L2	1262	15915	< 0,25	< 0,25	< 0,25	1.1	< 0,25	< 0,25	< 0,25	0.35	< 0,25	< 0,25	< 0,25	< 0,25	101
NN1	NN1L2	1263	136	0.29	0.35	3.9	16	1.5	0.27	0.78	1.4	< 0,25	< 0,25	< 0,25	1.3	85
NN1	NN1L2	1264	5766	< 0,25	< 0,25	1.1	2.8	< 0,25	< 0,25	< 0,25	< 0,25	< 0,25	< 0,25	< 0,25	< 0,25	97
NN1	NN1L2	1271	15432	< 0,25	0.35	5.2	21	2	0.67	1	2	0.32	< 0,25	< 0,25	1.6	77
NN1	NN1L2	1300	89	< 0,25	< 0,25	0.49	1.7	0.82	< 0,25	< 0,25	< 0,25	< 0,25	< 0,25	< 0,25	< 0,25	105
NN1	NN1L2	1301	172	< 0,25	< 0,25	0.48	5	2.6	< 0,25	< 0,25	0.63	< 0,25	< 0,25	< 0,25	< 0,25	101
NN1	NN1L2	1302	94	< 0,25	< 0,25	1.5	20	0.82	< 0,25	< 0,25	0.35	< 0,25	< 0,25	< 0,25	< 0,25	87
NN1	NN1L2	1309	1841	< 0,25	< 0,25	1.1	13	0.62	< 0,25	< 0,25	0.8	< 0,25	< 0,25	< 0,25	< 0,25	94
NN1	NN1L2	1310	174	< 0,25	< 0,25	0.95	7.2	< 0,25	< 0,25	< 0,25	0.52	< 0,25	< 0,25	< 0,25	< 0,25	102
NN1	NN1L2	1312	1819	< 0,25	< 0,25	1.4	13	1.2	< 0,25	< 0,25	0.86	< 0,25	< 0,25	< 0,25	< 0,25	94
NN1	NN1L2	1320	2474	< 0,25	0.29	2.8	17	1	< 0,25	0.55	1.7	< 0,25	< 0,25	< 0,25	0.34	86
NN1	NN1L2	1322	5607	< 0,25	< 0,25	2.7	17	1.1	< 0,25	0.54	1.7	< 0,25	< 0,25	< 0,25	0.43	89
NN1	NN1L2	1336	18671	< 0,25	0.48	6	25	0.7	< 0,25	1	2.1	< 0,25	< 0,25	< 0,25	2	72
NN1	NN1L2	1337	58236	< 0,25	0.55	6	25	0.64	< 0,25	0.99	2.1	< 0,25	< 0,25	< 0,25	1.9	73
NN1	NN1L2	1341	2095	0.28	< 0,25	2.9	20	0.78	< 0,25	0.71	1.7	< 0,25	< 0,25	< 0,25	< 0,25	85
NN1	NN1L2	1342	2093	< 0,25	< 0,25	1.6	11	0.36	< 0,25	< 0,25	0.88	< 0,25	< 0,25	< 0,25	0.33	96
NN1	NN1L2	1343	1060	< 0,25	0.59	6.6	24	3.4	0.28	1.6	3.1	< 0,25	< 0,25	< 0,25	1.5	70
NN1	NN1L2	1345	127	< 0,25	< 0,25	0.82	6.5	0.28	< 0,25	< 0,25	0.4	< 0,25	< 0,25	< 0,25	0.31	102
NN1	NN1L2	1371	2449	< 0,25	< 0,25	1.7	12	0.51	0.7	< 0,25	1.2	< 0,25	< 0,25	< 0,25	< 0,25	92
NN1	NN1L2	1374	720	< 0,25	< 0,25	1.4	12	0.43	< 0,25	0.3	0.89	< 0,25	< 0,25	< 0,25	0.36	95
NN1	NN1L2	1379	11700	< 0,25	0.38	5.8	23	2.4	0.37	1	2	< 0,25	< 0,25	< 0,25	1.7	74
NN1	NN1L2	1392	1012	< 0,25	< 0,25	1.2	14	0.53	< 0,25	< 0,25	0.88	< 0,25	< 0,25	< 0,25	0.35	93
NN1	NN1L2	1405	661	0.29	0.35	5.7	22	2.9	0.36	1.3	2.1	< 0,25	< 0,25	< 0,25	1.6	75
NN1	NN1L2	1421	94	< 0,25	< 0,25	0.79	7.5	< 0,25	< 0,25	< 0,25	0.4	< 0,25	< 0,25	< 0,25	< 0,25	101
NN1	NN1L2	1423	2257	< 0,25	0.41	5.8	25	0.62	< 0,25	1.1	2.4	< 0,25	< 0,25	< 0,25	1.8	73
NN1	NN1L2	1424	4264	< 0,25	0.41	6.3	25	0.7	< 0,25	1	2.2	0.26	< 0,25	< 0,25	1.9	72
NN1	NN1L2	1427	124	< 0,25	< 0,25	1	6.9	0.31	< 0,25	< 0,25	0.44	< 0,25	< 0,25	< 0,25	< 0,25	101
NN1	NN1L2	1429	19499	< 0,25	0.46	5.2	21	2.4	< 0,25	1.2	2.4	< 0,25	< 0,25	< 0,25	1.4	76
NN1	NN1L2	1430	1652	0.29	0.44	4.7	20	2.2	0.3	1	2.2	0.35	< 0,25	< 0,25	1.4	79
NN1	NN1L2	1431	1357	< 0,25	0.47	5.5	21	2.7	0.35	1.3	2.4	0.29	< 0,25	< 0,25	1.5	74
NN1	NN1L2	1432	7657	< 0,25	< 0,25	1.9	16	0.48	< 0,25	0.4	1	< 0,25	< 0,25	< 0,25	< 0,25	89
NN1	NN1L2	1445	354	< 0,25	< 0,25	1.5	13	0.6	0.47	0.26	1	< 0,25	< 0,25	< 0,25	< 0,25	94
NN1	NN1L2	1450	246	< 0,25	< 0,25	< 0,25	0.69	< 0,25	0.42	< 0,25	0.26	< 0,25	< 0,25	< 0,25	< 0,25	108
NN1	NN1L2	1453	1963	< 0,25	0.29	1.6	12	0.52	< 0,25	0.28	0.96	< 0,25	< 0,25	< 0,25	0.28	94
NN1	NN1L2	1462	1373	< 0,25	< 0,25	< 0,25	< 0,25	0.55	< 0,25	< 0,25	< 0,25	< 0,25	< 0,25	< 0,25	< 0,25	111
NN1	NN1L2	1464	2125	< 0,25	0.45	5.2	21	1.8	< 0,25	0.98	2	< 0,25	< 0,25	< 0,25	1.6	77
NN1	NN1L2	1483	12832	< 0,25	< 0,25	2.2	13	0.62	< 0,25	0.41	1.1	< 0,25	< 0,25	< 0,25	0.36	93
NN1	NN1L2	1508	3755	< 0,25	0.35	5	20	2.8	< 0,25	1.1	1.9	0.29	< 0,25	< 0,25	1.7	78
NN1	NN1L2	1516	14743	< 0,25	< 0,25	2.2	13	0.47	< 0,25	0.3	0.94	< 0,25	< 0,25	< 0,25	0.54	94
NN1	NN1L2	1518	4315	< 0,25	0.43	5.4	21	2.6	0.35	1.2	2.3	0.26	< 0,25	< 0,25	1.7	73
NN1	NN1L2	1519	2416	< 0,25	0.45	5.7	21	2.7	< 0,25	1.2	2.5	0.31	< 0,25	< 0,25	1.5	74
NN1	NN1L2	1520	25270	< 0,25	< 0,25	1.8	14	0.46	< 0,25	< 0,25	0.9	< 0,25	< 0,25	< 0,25	0.25	91
NN1	NN1L2	1531	3500	< 0,25	< 0,25	1.1	6.7	0.44	0.35	< 0,25	0.83	< 0,25	< 0,25	< 0,25	< 0,25	102
NN1	NN1L2	1541	1831	< 0,25	< 0,25	2.3	16	0.8	< 0,25	0.44	1.5	< 0,25	< 0,25	< 0,25	0.44	89
NN1	NN1L2	1578	5559	< 0,25	0.29	4.1	17	1.2	0.26	0.96	1.9	< 0,25	< 0,25	< 0,25	1.2	83
NN1	NN1L2	1586	109	< 0,25	< 0,25	1	7.6	0.76	< 0,25	< 0,25	0.69	< 0,25	< 0,25	< 0,25	0.25	98
NN1	NN1L2	1588	1056	< 0,25	< 0,25	1.6	10	0.35	< 0,25	< 0,25	0.69	< 0,25	< 0,25	< 0,25	0.64	95
NN1	NN1L2	1594	5837	< 0,25	0.31	4.7	20	2.4	< 0,25	1.1	2.4	< 0,25	< 0,25	< 0,25	1.5	78
NN1	NN1L2	1595	1832	< 0,25	0.36	4.6	19	2.3	< 0,25	1.1	2.5	< 0,25	< 0,25	< 0,25	1.3	78
NN1	NN1L2	1602	25439	< 0,25	< 0,25	1.8	14	0.42	< 0,25	0.28	0.94	< 0,25	< 0,25	< 0,25	0.29	92
NN1	NN1L2	1698	2223	0.33	0.29	4.3	17	2	0.27	0.9	2.1	0.3	< 0,25	< 0,25	1.3	81
NN1	NN1L2	1709	1627	< 0,25	0.42	4.1	18	6.7	0.46	0.94	1.8	< 0,25	< 0,25	< 0,25	1.9	74
NN1	NN1L2	1717	541	< 0,25	0.38	4.6	18	0.95	< 0,25	0.84	1.8	< 0,25	< 0,25	< 0,25	1.4	84
NN1	NN1L2	1840	628	< 0,25	0.42	5	22	1.3	< 0,25	1.2	2.6	< 0,25	< 0,25	< 0,25	1.1	77
NN1	NN1L2	1866	13672	< 0,25	0.37	4.9	21	1.1	< 0,25	1	2.1	< 0,25	< 0,25	< 0,25	1.3	78
NN1	NN1L2	1867	6228	< 0,25	0.3	3.2	12	0.6	< 0,25	0.59	1.3	0.32	< 0,25	< 0,25	1.2	89
NN1	NN1L2	1882	5596	< 0,25	0.32	4.8	20	1.3	< 0,25	1.1	2.5	< 0,25	< 0,25	< 0,25	1.1	80
NN1	NN1L2	1885	59914	0.37	0.35	4.2	18	1.1	< 0,25	0.92	2	< 0,25	< 0,25	< 0,25	0.94	83
NN1	NN1L2	1888	1561	< 0,25	0.45	4.1	17	0.9	< 0,25	0.93	2	< 0,25	< 0,25	< 0,25	1.2	82
NN1	NN1L2	1946	9815	0.32	0.4	5.1	21	1	0.37	0.97	1.9	< 0,25	< 0,25	< 0,25	1.2	78
NN1	NN1L2	1947	14347	< 0,25	0.38	4.3	16	0.96	0.29	0.71	1.7	< 0,25	< 0,25	< 0,25	1.1	84
NN1	NN1L2	1950	5272	< 0,25	0.49	4.9	21	1.6	< 0,25	1.1	2.7	< 0,25	< 0,25	< 0,25	1.1	79
NN1	NN1L2	1952	30179	0.3	0.33	4.5	19	1.2	0.3	1	2.3	0.26	< 0,25	< 0,25	1.2	80
NN1	NN1L2	1954	2504	< 0,25	0.38	3.8	16	0.99	< 0,25	0.82	1.9	< 0,25	< 0,25	< 0,25	1.2	85
NN1	NN1L2	1978	1692	< 0,25	0.46	4.5	18	0.93	0.42	0.95	1.9	< 0,25	< 0,25	< 0,25	1.4	82
NN1	NN1L2	1990	20359	< 0,25	0.31	3.9	17	0.81	< 0,25	0.77	1.6	< 0,25	< 0,25	< 0,25	1.2	84
NN1	NN1L2	1992	4418	< 0,25	< 0,25	4.1	17	0.95	< 0,25	0.76	1.8	< 0,25	< 0,25	< 0,25	1.1	84
NN1	NN1L2	1993	12495	0.34	0.52	5.2	21	1.2	< 0,25	1	2	< 0,25	< 0,25	< 0,25	1.5	76
NN1	NN1L2	1994	2291	0.33	0.3	4.9	20	0.97	0.29	0.88	2	< 0,25	< 0,25	< 0,25	1.4	80
NN1	NN1L2	1999	9198	< 0,25	< 0,25	4	22	1.3	< 0,25	0.96	2.4	< 0,25	< 0,25	< 0,25	0.75	78
NN1	NN1L2	2013	135	< 0,25	0.4	3.6	16	14	1.3	0.47	1.2	< 0,25	< 0,25	< 0,25	2.4	72
NN1	NN1L2	2028	25044	< 0,25	0.34	5.4	22	0.62	0.39	0.8	1.8	< 0,25	< 0,25	< 0,25	1.6	78
NN1	NN1L2	2033	308	< 0,25	0.46	8.3	27	1.7	0.49	1.3	2.3	0.27	< 0,25	< 0,25	2.4	67
NN1	NN1L2	2038	64	< 0,25	0.48	7.4	20	5.2	0.89	1.1	2	0.32	< 0,25	< 0,25	2.6	70
NN1	NN1L2	2044	158	< 0,25	0.44	5	25	2.9	< 0,25	0.94	2.2	0.32	< 0,25	< 0,25	1.9	73
NN1	NN1L2	2047	3027	< 0,25	0.35	5.6	23	2.4	0.32	0.99	2	< 0,25	< 0,25	< 0,25	2.1	74
NN1	NN1L2	2048	1370	< 0,25	0.49	6.3	25	2.9	< 0,25	1.1	2.2	< 0,25	< 0,25	< 0,25	2	70
NN1	NN1L2	2053	761	< 0,25	0.3	5.3	22	3	< 0,25	0.92	1.9	< 0,25	< 0,25	< 0,25	2	76
NN1	NN1L2	2065	2966	< 0,25	0.45	6.1	25	2.4	0.27	1.1	2.2	< 0,25	< 0,25	< 0,25	2.1	71
NN1	NN1L2	2069	6293	< 0,25	0.51	6	24	2.7	0.34	1	2	0.36	< 0,25	< 0,25	2	71
NN1	NN1L2	2074	856	< 0,25	0.46	5.9	24	1.8	0.27	1	2.2	< 0,25	< 0,25	< 0,25	2.1	72
NN1	NN1L2	2075	1552	< 0,25	0.36	5.3	23	2	< 0,25	1	2	< 0,25	< 0,25	< 0,25	1.7	74
NN1	NN1L2	2079	967	0.27	0.51	6	24	2.2	< 0,25	1.1	2.1	< 0,25	< 0,25	< 0,25	1.8	74
NN1	NN1L2	2082	377	< 0,25	0.31	6.3	26	2	< 0,25	1.1	2.4	< 0,25	< 0,25	< 0,25	2	70
NN1	NN1L2	2093	684	< 0,25	0.47	5.9	25	1.7	0.4	1.1	2.1	0.38	< 0,25	< 0,25	2	71
NN1	NN1L2	2096	432	< 0,25	0.56	6.5	27	2	< 0,25	1.2	2.4	< 0,25	< 0,25	< 0,25	2	68
NN1	NN1L2	2097	5550	0.31	0.42	6.2	25	1.8	0.36	1.1	2.1	< 0,25	< 0,25	< 0,25	1.8	73
NN1	NN1L2	2098	1048	< 0,25	0.35	2.5	7.9	0.78	0.43	0.26	0.67	0.3	< 0,25	< 0,25	0.8	97
NN1	NN1L2	2099	1533	0.69	< 0,25	4.8	21	2.2	< 0,25	0.71	2	0.37	< 0,25	< 0,25	1.5	75
NN1	NN1L2	2102	599	< 0,25	0.43	6.1	24	2.9	0.25	1.2	2.3	< 0,25	< 0,25	< 0,25	2	72
NN1	NN1L2	2105	6618	0.33	0.5	6.4	26	2.4	< 0,25	1.1	2.3	0.31	< 0,25	< 0,25	2	70
NN1	NN1L2	2106	892	< 0,25	0.41	5.8	26	1.9	< 0,25	1	2.2	< 0,25	< 0,25	< 0,25	1.8	70
NN1	NN1L2	2107	9929	0.27	0.42	5.8	24	1.8	0.37	1.1	2	< 0,25	< 0,25	< 0,25	2	72
NN1	NN1L2	2118	1321	< 0,25	0.29	6.1	24	1.8	0.28	0.97	2.1	< 0,25	< 0,25	< 0,25	2.2	73
NN1	NN1L2	2119	873	0.31	0.39	5.9	24	1.8	< 0,25	1	2.1	0.29	< 0,25	< 0,25	1.6	74
NN1	NN1L2	2123	112	< 0,25	0.38	6	25	3.2	< 0,25	1.5	2.5	< 0,25	< 0,25	< 0,25	2	70
NN1	NN1L2	2124	1350	< 0,25	0.54	5.8	25	1.8	< 0,25	0.97	2.1	< 0,25	< 0,25	< 0,25	2.1	74
NN1	NN1L2	2140	9864	< 0,25	0.37	5.7	23	2.2	< 0,25	0.97	1.9	0.29	< 0,25	< 0,25	1.8	74
NN1	NN1L2	2143	203	< 0,25	0.27	7.2	29	2.3	0.3	1.4	2.9	< 0,25	< 0,25	< 0,25	2.3	66
NN1	NN1L2	2144	142	< 0,25	0.29	6.3	26	2.3	< 0,25	1.2	2.5	< 0,25	< 0,25	< 0,25	2	70
NN1	NN1L2	2146	650	< 0,25	0.53	6.3	26	2.4	0.37	1.1	2.2	0.28	< 0,25	< 0,25	1.8	70
NN1	NN1L2	2148	2513	0.29	0.45	6.2	25	2	0.27	1.2	2.5	< 0,25	< 0,25	< 0,25	1.8	70
NN1	NN1L2	2151	617	< 0,25	0.38	6.2	25	2	< 0,25	1.1	2.2	< 0,25	< 0,25	< 0,25	1.8	74
NN1	NN1L2	2152	1595	0.34	0.55	6	25	2	0.27	1.2	2.5	< 0,25	< 0,25	< 0,25	1.7	70
NN1	NN1L2	2154	3940	< 0,25	0.4	6	25	2.1	0.28	1.1	2.2	0.39	< 0,25	< 0,25	1.8	72
NN1	NN1L2	2156	363	0.59	< 0,25	1.3	0.98	< 0,25	< 0,25	0.25	0.69	< 0,25	< 0,25	< 0,25	< 0,25	98
NN1	NN1L2	2179	129	< 0,25	0.44	6.6	27	2	0.7	1.3	2.2	0.27	< 0,25	< 0,25	2.6	67
NN1	NN1L2	2184	2043	0.31	0.53	5.8	24	1.9	0.4	0.93	2.6	< 0,25	< 0,25	< 0,25	1.7	73
NN1	NN1L2	2186	1662	< 0,25	0.56	5.6	26	2.8	0.44	1.8	3.4	0.28	< 0,25	< 0,25	2	68
NN1	NN1L2	2189	852	< 0,25	0.42	6	25	2.7	0.42	1.1	2.2	< 0,25	< 0,25	< 0,25	1.9	72
NN1	NN1L2	2190	730	< 0,25	0.37	5.9	23	2.6	< 0,25	1.2	2.3	< 0,25	< 0,25	< 0,25	2	71
NN1	NN1L2	2191	155	0.27	0.45	5.9	26	2.9	0.27	1.4	2.6	0.28	< 0,25	< 0,25	1.9	68
NN1	NN1L2	2192	79	< 0,25	0.43	6.7	26	3.2	0.4	1.2	2.8	< 0,25	< 0,25	< 0,25	2.2	68
NN1	NN1L2	2195	803	< 0,25	0.45	6.1	25	2.1	0.26	1	2.1	0.25	< 0,25	< 0,25	2.1	71
NN1	NN1L2	2198	1139	0.25	0.32	5.9	25	2.9	0.29	1.1	2.2	0.27	< 0,25	< 0,25	2	70
NN1	NN1L2	2207	441	< 0,25	0.41	5.9	24	2.8	< 0,25	1.2	2.3	< 0,25	< 0,25	< 0,25	1.8	73
NN1	NN1L2	2208	6216	< 0,25	0.33	5.5	23	2.3	0.29	0.97	2.1	< 0,25	< 0,25	< 0,25	1.8	74
NN1	NN1L2	2209	4012	0.42	0.33	4.7	20	2.1	0.56	0.86	1.8	< 0,25	< 0,25	< 0,25	1.7	79
NN1	NN1L2	2210	1235	< 0,25	0.37	6	24	2.9	0.33	1.2	2.2	< 0,25	< 0,25	< 0,25	1.9	73
NN1	NN1L2	2218	1251	< 0,25	0.29	6.1	25	2.8	0.27	1.2	2.2	< 0,25	< 0,25	< 0,25	1.8	71
NN1	NN1L2	2219	969	< 0,25	0.4	5.8	25	2.1	0.31	1.2	2.1	0.29	< 0,25	< 0,25	1.9	72
NN1	NN1L2	2220	1527	< 0,25	0.4	5.7	23	1.8	< 0,25	1	2.1	< 0,25	< 0,25	< 0,25	1.7	75
NN1	NN1L2	2222	1442	0.26	0.5	6.3	25	2.3	< 0,25	1.2	2.3	< 0,25	< 0,25	< 0,25	1.8	70
NN1	NN1L2	2224	1177	0.27	0.39	6.4	26	2.2	< 0,25	1.2	2.3	0.44	< 0,25	< 0,25	1.9	69
NN1	NN1L2	2248	62	< 0,25	0.52	6.4	24	4.6	1.5	1.4	2.5	< 0,25	< 0,25	< 0,25	2.7	67
NN1	NN1L2	2250	83	< 0,25	0.26	7.4	19	4.6	1.6	0.61	1.4	0.28	< 0,25	< 0,25	3	74
NN1	NN1L2	2251	209	0.3	0.43	8.6	21	4.7	2.1	0.77	1.3	0.37	< 0,25	< 0,25	3	69
NN1	NN1L2	2271	4642	< 0,25	0.83	7.5	31	1.2	< 0,25	2.2	3.7	0.38	< 0,25	< 0,25	2	62
NN1	NN1L2	2272	1008	0.3	0.46	6.1	25	1.9	< 0,25	1	2.2	< 0,25	< 0,25	< 0,25	2.1	71
NN1	NN1L2	2274	6560	< 0,25	0.32	5.5	23	2.3	< 0,25	0.92	2.1	0.41	< 0,25	< 0,25	2.1	73
NN1	NN1L2	2276	706	0.4	< 0,25	2.7	10	1.5	0.59	0.3	1.2	< 0,25	< 0,25	< 0,25	1.2	93
NN1	NN1L2	2279	317	< 0,25	0.3	5.7	24	2.7	< 0,25	1.2	2.2	< 0,25	< 0,25	< 0,25	1.9	73
NN1	NN1L2	2280	879	< 0,25	0.27	5.6	22	2.2	< 0,25	0.9	1.8	0.36	< 0,25	< 0,25	1.9	76
NN1	NN1L2	2282	2158	< 0,25	0.44	5.5	22	2	0.54	0.95	2	< 0,25	< 0,25	< 0,25	1.8	76
NN1	NN1L2	2284	1085	< 0,25	0.39	5.7	24	2.9	< 0,25	1.2	2.2	< 0,25	< 0,25	< 0,25	2	73
NN1	NN1L2	2286	979	< 0,25	0.45	6.1	24	3.1	< 0,25	1	2.2	0.27	< 0,25	< 0,25	2.2	73
NN1	NN1L2	2290	712	< 0,25	0.46	6.1	23	3.4	0.35	1.3	2.2	< 0,25	< 0,25	< 0,25	2	72
NN1	NN1L2	2294	3115	< 0,25	0.3	3.5	11	0.89	0.64	0.35	1.6	< 0,25	< 0,25	< 0,25	0.95	89
NN1	NN1L2	2297	1222	< 0,25	0.54	5.8	25	2.4	< 0,25	0.85	2	< 0,25	< 0,25	< 0,25	2.1	70
NN1	NN1L2	2298	657	< 0,25	0.48	6.3	26	2.8	< 0,25	1	2.2	< 0,25	< 0,25	< 0,25	1.8	70
NN1	NN1L2	2302	1047	0.28	0.43	6.5	26	2.3	0.25	1.3	2.4	< 0,25	< 0,25	< 0,25	2	68
NN1	NN1L2	2304	1571	< 0,25	0.4	5.5	22	1.8	< 0,25	0.85	1.9	< 0,25	< 0,25	< 0,25	1.7	78
NN1	NN1L2	2311	447	0.28	0.43	5.3	25	3	0.34	1.1	2.4	< 0,25	< 0,25	< 0,25	1.9	72
NN1	NN1L2	2312	192	< 0,25	0.46	4.8	20	4.3	0.37	1	1.9	< 0,25	< 0,25	< 0,25	1.7	77
NN1	NN1L2	2313	1610	< 0,25	0.44	5.8	23	3	< 0,25	1.3	2.2	< 0,25	< 0,25	< 0,25	1.8	74
NN1	NN1L2	2317	1068	0.32	0.33	4.7	22	2.8	0.38	0.92	1.8	< 0,25	< 0,25	< 0,25	2	76
NN1	NN1L2	2322	868	< 0,25	0.33	6.9	18	4.2	1.6	0.57	1.5	0.26	< 0,25	< 0,25	2.5	76
NN1	NN1L2	2342	63	< 0,25	< 0,25	< 0,25	< 0,25	< 0,25	< 0,25	< 0,25	< 0,25	< 0,25	< 0,25	< 0,25	< 0,25	109
NN1	NN1L2	2356	3228	< 0,25	0.53	8.3	28	1.3	0.37	1.3	2.2	0.32	< 0,25	< 0,25	2	66
NN1	NN1L2	2360	29498	< 0,25	0.7	6.9	29	1	< 0,25	2	3.5	0.25	< 0,25	< 0,25	2	66
NN1	NN1L2	2362	132	< 0,25	0.79	8	35	1.4	0.31	2.7	4.4	0.29	< 0,25	< 0,25	1.9	56
NN1	NN1L2	2365	3317	< 0,25	0.33	5.1	21	1.8	< 0,25	0.86	1.8	< 0,25	< 0,25	< 0,25	1.8	78
NN1	NN1L2	2367	1494	< 0,25	0.28	5.2	22	2.3	< 0,25	0.94	1.8	0.3	< 0,25	< 0,25	1.8	76
NN1	NN1L2	2370	1031	< 0,25	0.32	6.4	27	2.9	< 0,25	1.2	2.4	< 0,25	< 0,25	< 0,25	2.2	67
NN1	NN1L2	2371	674	< 0,25	0.28	5.4	22	2.3	0.42	0.98	1.9	0.27	< 0,25	< 0,25	1.9	76
NN1	NN1L2	2372	153	0.27	0.5	6.8	28	2.8	0.27	1.3	2.5	< 0,25	< 0,25	< 0,25	2.2	65
NN1	NN1L2	2375	148	< 0,25	0.29	4.8	20	4.3	0.35	1.1	1.8	< 0,25	< 0,25	< 0,25	1.8	75
NN1	NN1L2	2376	559	< 0,25	0.43	5.4	24	2.5	0.35	1.1	2	0.27	< 0,25	< 0,25	2	74
NN1	NN1L2	2378	2725	< 0,25	0.31	5.3	23	3.2	0.36	0.96	2	< 0,25	< 0,25	< 0,25	2.2	73
NN1	NN1L2	2382	517	< 0,25	< 0,25	0.99	1.9	0.54	0.67	< 0,25	0.73	< 0,25	< 0,25	< 0,25	< 0,25	104
NN1	NN1L2	2424	1905	< 0,25	0.63	7.7	25	1.3	0.4	1.1	1.6	0.38	< 0,25	< 0,25	1.9	71
NN1	NN1L2	2426	263	< 0,25	0.67	7	31	2.2	0.29	1.3	2.5	< 0,25	< 0,25	< 0,25	2.1	63
NN1	NN1L2	2428	330	< 0,25	0.51	8.5	28	1.7	0.52	1.4	2	0.29	< 0,25	< 0,25	2	67
NN1	NN1L2	2434	97	< 0,25	0.29	4.3	17	0.73	0.29	0.94	2	< 0,25	< 0,25	< 0,25	1	85
NN1	NN1L2	2440	555	< 0,25	< 0,25	4.8	18	1.5	< 0,25	0.7	1.5	< 0,25	< 0,25	< 0,25	1.5	84
NN1	NN1L2	2444	25137	0.39	0.39	4.4	17	1.3	0.34	0.67	1.5	< 0,25	< 0,25	< 0,25	1.2	84
NN1	NN1L2	2445	2198	0.36	0.37	3.3	13	1.2	0.43	0.68	1.7	< 0,25	< 0,25	< 0,25	1.2	88
NN1	NN1L2	2446	8932	< 0,25	0.37	5.1	20	1.8	0.52	0.94	2.1	< 0,25	< 0,25	< 0,25	1.7	78
NN1	NN1L2	2447	568	< 0,25	< 0,25	1.4	3.8	0.83	1.1	< 0,25	0.77	< 0,25	< 0,25	< 0,25	0.44	104
NN1	NN1L2	2451	9920	< 0,25	0.47	8.7	27	2.3	0.87	1.7	2.9	0.46	< 0,25	< 0,25	2.5	63
NN1	NN1L2	2479	1094	< 0,25	0.28	4.2	17	0.9	0.33	0.95	2.1	0.32	< 0,25	< 0,25	0.96	84
NN1	NN1L2	2480	242	< 0,25	0.47	5.5	23	3	< 0,25	1.3	2.4	< 0,25	< 0,25	< 0,25	1.6	73
NN1	NN1L2	2481	1014	0.33	0.4	4.5	19	1.9	0.25	0.98	1.8	< 0,25	< 0,25	< 0,25	1.4	81
NN1	NN1L2	2484	28607	< 0,25	0.38	5.5	24	1.9	0.33	0.98	2.1	< 0,25	< 0,25	< 0,25	1.9	74
NN1	NN1L2	2485	1747	< 0,25	< 0,25	4.1	15	1.3	0.39	0.82	1.9	< 0,25	< 0,25	< 0,25	1.2	86
NN1	NN1L2	2488	356	< 0,25	0.35	5	19	1.8	< 0,25	0.94	1.8	< 0,25	< 0,25	< 0,25	1.5	81
NN1	NN1L2	2495	3291	< 0,25	0.41	4.7	19	2	0.38	0.89	2	< 0,25	< 0,25	< 0,25	1.6	79
NN1	NN1L2	2526	330	0.31	0.45	4.7	18	4.3	1.5	0.92	1.7	0.3	< 0,25	< 0,25	2.3	78
NN1	NN1L2	2537	1252	0.61	< 0,25	< 0,25	< 0,25	< 0,25	0.42	< 0,25	< 0,25	< 0,25	< 0,25	< 0,25	< 0,25	99
NN1	NN1L2	2538	1775	< 0,25	0.38	6.3	23	2	< 0,25	1.1	2.2	0.5	< 0,25	< 0,25	2.2	72
NN1	NN1L2	2540	1285	< 0,25	0.3	5.6	22	1.6	0.25	0.89	1.9	< 0,25	< 0,25	< 0,25	1.6	77
NN1	NN1L2	2541	708	< 0,25	0.32	4.4	19	0.87	< 0,25	0.82	2	< 0,25	< 0,25	< 0,25	1.4	83
NN1	NN1L2	2542	89	< 0,25	0.33	3.1	13	1.1	0.31	0.54	1.4	< 0,25	< 0,25	< 0,25	0.77	91
NN1	NN1L2	2543	96	< 0,25	< 0,25	2.2	8	0.59	0.34	0.44	0.81	< 0,25	< 0,25	< 0,25	0.78	99
NN1	NN1L2	2545	1186	< 0,25	0.36	5.7	24	2.1	0.29	1.3	2.5	< 0,25	< 0,25	< 0,25	1.9	72
NN1	NN1L2	2546	635	< 0,25	0.47	5.6	23	2	0.25	1.1	2.3	0.26	< 0,25	< 0,25	1.7	74
NN1	NN1L2	2547	2158	< 0,25	0.37	4.7	19	1.8	< 0,25	1	1.9	< 0,25	< 0,25	< 0,25	1.6	80
NN1	NN1L2	2548	6869	< 0,25	0.47	5.6	22	2.1	< 0,25	0.94	1.9	0.26	< 0,25	< 0,25	1.7	75
NN1	NN1L2	2550	434	< 0,25	0.37	5	21	1.6	< 0,25	1	1.9	0.28	< 0,25	< 0,25	1.8	77
NN1	NN1L2	2554	368	< 0,25	0.59	5.2	21	2.1	0.3	1.1	1.9	0.3	< 0,25	< 0,25	1.7	77
NN1	NN1L2	2555	510	0.27	0.39	5.8	25	2.6	< 0,25	1.3	2.4	0.26	< 0,25	< 0,25	1.8	72
NN1	NN1L2	2556	725	< 0,25	0.42	4.6	18	1.8	< 0,25	0.87	1.5	< 0,25	< 0,25	< 0,25	1.5	83
NN1	NN1L2	2558	563	< 0,25	0.49	5.6	24	2.6	0.26	1.2	2.2	< 0,25	< 0,25	< 0,25	1.8	72
NN1	NN1L2	2559	680	< 0,25	0.38	5.6	22	2	< 0,25	1	2	0.25	< 0,25	< 0,25	1.7	75
NN1	NN1L2	2561	277	< 0,25	0.4	5.8	23	2.3	0.3	1.3	2.2	0.26	< 0,25	< 0,25	1.8	74
NN1	NN1L2	2563	593	< 0,25	0.4	5.4	24	3.2	0.46	0.97	2.1	0.27	< 0,25	< 0,25	1.9	73
NN1	NN1L2	2583	57	< 0,25	0.51	6.9	27	1.4	0.34	1.1	2.6	0.25	< 0,25	< 0,25	2	68
NN1	NN1L2	2584	5359	< 0,25	0.3	5.7	22	0.84	< 0,25	0.79	1.9	0.35	< 0,25	< 0,25	1.6	75
NN1	NN1L2	2585	996	< 0,25	0.39	5.6	22	1.2	0.45	0.98	2	0.33	< 0,25	< 0,25	1.6	77
NN1	NN1L2	2586	389	< 0,25	0.29	5.4	22	1.1	< 0,25	0.86	1.7	< 0,25	< 0,25	< 0,25	1.9	79
NN1	NN1L2	2588	1659	0.5	< 0,25	2	6.8	0.34	< 0,25	0.35	0.82	< 0,25	< 0,25	< 0,25	0.51	100
NN1	NN1L2	2592	14246	0.3	0.4	4.1	16	0.79	< 0,25	0.65	1.5	0.29	< 0,25	< 0,25	1.3	84
NN1	NN1L2	2594	133	0.36	0.32	3.3	13	0.34	< 0,25	0.41	1.1	< 0,25	< 0,25	< 0,25	1	92
NN1	NN1L2	2602	10286	< 0,25	0.35	6.4	27	1.3	0.42	1.2	2.4	0.25	< 0,25	< 0,25	2.1	68
NN1	NN1L2	2603	1274	< 0,25	0.38	6.2	27	1	< 0,25	1.1	2.1	< 0,25	< 0,25	< 0,25	2.2	70
NN1	NN1L2	2604	260	< 0,25	0.39	6.7	29	1.4	0.28	1.3	2.7	< 0,25	< 0,25	< 0,25	1.9	69
NN1	NN1L2	2608	4297	< 0,25	0.33	5	20	1.3	0.36	0.91	2.1	0.29	< 0,25	< 0,25	1.5	78
NN1	NN1L2	2615	55	< 0,25	0.39	4.9	19	2.3	1.1	1.2	1.6	< 0,25	< 0,25	< 0,25	2.3	78
NN1	NN1L2	2617	164	< 0,25	0.44	5.5	23	3.5	0.67	1	2.7	0.33	< 0,25	< 0,25	2.4	72
NN1	NN1L2	2618	2957	< 0,25	0.38	6.7	25	1.9	< 0,25	1.1	2.4	0.32	< 0,25	< 0,25	2.1	70
NN1	NN1L2	2619	323	< 0,25	0.3	6.2	27	2.1	< 0,25	1.3	2.5	0.26	< 0,25	< 0,25	1.9	68
NN1	NN1L2	2620	644	< 0,25	0.37	7.1	28	2.2	0.26	1.4	2.7	0.29	< 0,25	< 0,25	2.1	65
NN1	NN1L2	2621	1263	< 0,25	0.44	2.6	6.9	0.79	1.3	< 0,25	1.3	< 0,25	< 0,25	< 0,25	< 0,25	95
NN1	NN1L2	2622	1928	< 0,25	0.33	5.9	23	1.7	0.27	1	2.1	< 0,25	< 0,25	< 0,25	2	74
NN1	NN1L2	2623	188	< 0,25	0.44	7	29	2.1	0.4	1.4	2.8	0.32	< 0,25	< 0,25	2.2	65
NN1	NN1L2	2625	461	< 0,25	< 0,25	4.1	4	0.46	1.5	< 0,25	2	< 0,25	< 0,25	< 0,25	< 0,25	93
NN1	NN1L2	2627	153	< 0,25	0.33	5.5	21	2.1	< 0,25	0.91	1.9	0.46	< 0,25	< 0,25	1.8	77
NN1	NN1L2	2629	2207	< 0,25	< 0,25	3.4	15	0.45	0.49	0.61	1.6	< 0,25	< 0,25	< 0,25	1.1	87
NN1	NN1L2	2630	406	< 0,25	0.44	5.3	21	1.7	0.36	0.72	2	0.31	< 0,25	< 0,25	1.7	78
NN1	NN1L2	2631	223	< 0,25	0.3	3.6	16	0.6	< 0,25	0.59	1.6	0.25	< 0,25	< 0,25	1.2	88
NN1	NN1L2	2635	788	< 0,25	0.34	4.3	17	1.2	< 0,25	0.81	1.7	0.41	< 0,25	< 0,25	1.4	84
NN1	NN1L2	2637	1858	< 0,25	0.38	5.7	23	1.9	0.29	1.2	2.1	< 0,25	< 0,25	< 0,25	1.7	75
NN1	NN1L2	2640	298	< 0,25	0.35	5.5	22	3.7	0.3	1.3	2.3	0.36	< 0,25	< 0,25	2	72
NN1	NN1L2	2643	14351	< 0,25	0.42	4.6	18	1.5	0.4	0.7	1.6	< 0,25	< 0,25	< 0,25	1.8	82
NN1	NN1L2	2645	352	< 0,25	0.37	5.8	24	2.5	< 0,25	1.2	2.2	< 0,25	< 0,25	< 0,25	2	74
NN1	NN1L2	2646	510	< 0,25	0.34	5.3	23	2.5	0.28	1.1	2.2	0.31	< 0,25	< 0,25	1.8	75
NN1	NN1L2	2648	4498	< 0,25	0.44	6.4	25	2.9	0.33	1.3	2.2	0.46	< 0,25	< 0,25	2	69
NN1	NN1L2	2650	220	< 0,25	0.35	4.6	19	2	< 0,25	0.9	1.7	0.32	< 0,25	< 0,25	1.4	82
NN1	NN1L2	2653	1800	< 0,25	0.26	6.4	25	2.9	0.44	1.2	2.2	< 0,25	< 0,25	< 0,25	1.9	68
NN1	NN1L2	2679	8391	< 0,25	0.48	5.7	23	1.2	0.36	0.9	2	0.26	< 0,25	< 0,25	1.9	75
NN1	NN1L2	2680	27448	< 0,25	0.43	5.9	23	0.81	< 0,25	1	2	0.3	< 0,25	< 0,25	1.9	74
NN1	NN1L2	2682	29052	< 0,25	0.3	4.7	19	0.83	0.32	0.71	1.9	< 0,25	< 0,25	< 0,25	1.4	79
NN1	NN1L2	2683	11568	< 0,25	0.35	4.6	19	0.64	0.47	0.63	1.9	< 0,25	< 0,25	< 0,25	1.3	80
NN1	NN1L2	2684	7055	< 0,25	0.25	7	28	1.4	0.54	1.5	3.1	< 0,25	< 0,25	< 0,25	1.7	67
NN1	NN1L2	2687	5999	< 0,25	0.44	6.8	27	1.3	0.34	1.3	2.5	0.39	< 0,25	< 0,25	2	67
NN1	NN1L2	2692	2938	< 0,25	0.34	5.9	24	1.2	0.31	0.94	2	< 0,25	< 0,25	< 0,25	1.8	75
NN1	NN1L2	2693	4192	< 0,25	0.48	6	24	0.98	0.26	0.77	1.8	< 0,25	< 0,25	< 0,25	2	73
NN1	NN1L2	2696	2355	< 0,25	0.5	6.4	26	0.96	< 0,25	0.93	2.1	0.28	< 0,25	< 0,25	1.7	70
NN1	NN1L2	2702	15543	< 0,25	0.32	5.2	21	1.3	0.33	1	1.9	< 0,25	< 0,25	< 0,25	1.7	77
NN1	NN1L2	2715	3449	0.26	0.44	6.5	27	1.7	0.3	1	2.3	< 0,25	< 0,25	< 0,25	2.2	68
NN1	NN1L2	2716	908	< 0,25	0.41	7	27	1.6	< 0,25	1.2	2.3	0.26	< 0,25	< 0,25	2.1	68
NN1	NN1L2	2717	231	< 0,25	0.43	5.7	22	2.1	< 0,25	1.1	1.9	< 0,25	< 0,25	< 0,25	2	75
NN1	NN1L2	2723	107	< 0,25	0.43	7.1	30	2.5	< 0,25	1.4	3.1	< 0,25	< 0,25	< 0,25	2.1	64
NN1	NN1L2	2725	2648	< 0,25	0.33	6.2	26	1.6	< 0,25	1	2.2	0.38	< 0,25	< 0,25	2.1	70
NN1	NN1L2	2726	208	< 0,25	0.4	6.1	25	2.1	< 0,25	1.1	2.5	< 0,25	< 0,25	< 0,25	1.6	72
NN1	NN1L2	2727	189	< 0,25	0.55	7.2	29	1.7	< 0,25	1.2	2.7	0.27	< 0,25	< 0,25	2	65
NN1	NN1L2	2729	727	< 0,25	< 0,25	5.7	22	1.8	< 0,25	0.96	1.8	0.4	< 0,25	< 0,25	1.7	77
NN1	NN1L2	2732	115	< 0,25	0.31	3.1	13	1.7	< 0,25	0.79	1.5	< 0,25	< 0,25	< 0,25	1.2	87
NN1	NN1L2	2733	1183	0.3	0.28	5.1	22	1.9	< 0,25	1	1.9	< 0,25	< 0,25	< 0,25	1.9	75
NN1	NN1L2	2735	2191	0.33	0.35	5.4	23	1.9	0.28	1	2.1	< 0,25	< 0,25	< 0,25	1.9	76
NN1	NN1L2	2737	4524	0.29	0.49	5.7	23	2.2	< 0,25	1.1	2.1	0.28	< 0,25	< 0,25	1.6	75
NN1	NN1L2	2740	5643	0.49	0.52	4.8	20	2	< 0,25	0.94	2	< 0,25	< 0,25	< 0,25	1.7	80
NN1	NN1L2	2742	3258	< 0,25	0.36	5.1	21	3.4	0.47	1	2	0.28	< 0,25	< 0,25	2	75
NN1	NN1L2	2745	1040	< 0,25	0.34	5	20	3.9	0.45	1	1.9	< 0,25	< 0,25	< 0,25	1.7	78
NN1	NN1L2	2746	216	< 0,25	0.49	5.3	22	3.5	0.43	1.3	2.2	0.27	< 0,25	< 0,25	2	72
NN1	NN1L2	2758	2180	< 0,25	< 0,25	0.66	0.99	< 0,25	0.81	< 0,25	0.57	< 0,25	< 0,25	< 0,25	0.38	105
NN1	NN1L2	2778	943	< 0,25	0.42	6	28	1.5	0.26	1.1	2.2	< 0,25	0.27	< 0,25	2.2	67
NN1	NN1L2	2779	459	< 0,25	< 0,25	0.44	0.89	0.45	0.77	< 0,25	0.65	< 0,25	< 0,25	< 0,25	< 0,25	107
NN1	NN1L2	2780	469	< 0,25	0.27	3.8	15	0.43	0.32	0.45	1.1	0.3	< 0,25	< 0,25	1.3	88
NN1	NN1L2	2785	10511	< 0,25	0.37	5.6	23	0.99	< 0,25	0.8	2	< 0,25	< 0,25	< 0,25	1.8	75
NN1	NN1L2	2786	4100	< 0,25	0.38	5	21	0.69	< 0,25	0.86	2.1	0.4	< 0,25	< 0,25	1.3	78
NN1	NN1L2	2787	1190	< 0,25	0.44	2.8	8.7	0.51	0.7	0.53	1.4	< 0,25	< 0,25	< 0,25	0.49	92
NN1	NN1L2	2791	18774	0.37	0.42	5	20	0.67	0.31	0.69	1.7	0.3	< 0,25	< 0,25	1.5	79
NN1	NN1L2	2792	7135	< 0,25	0.5	5.1	21	0.85	< 0,25	0.84	2	< 0,25	< 0,25	< 0,25	1.5	78
NN1	NN1L2	2793	14849	< 0,25	0.41	7.3	29	1.4	0.32	1.6	3.3	< 0,25	< 0,25	< 0,25	1.7	65
NN1	NN1L2	2799	2801	< 0,25	0.39	5.1	17	0.77	0.29	0.34	1.2	< 0,25	< 0,25	< 0,25	1.1	83
NN1	NN1L2	2801	9761	< 0,25	0.36	4.7	18	0.66	< 0,25	0.55	1.4	< 0,25	< 0,25	< 0,25	1.3	83
NN1	NN1L2	2825	1449	< 0,25	0.48	6.8	28	1.7	< 0,25	1.3	2.5	0.36	< 0,25	< 0,25	2.3	67
NN1	NN1L2	2826	1530	< 0,25	0.56	6.5	27	1.5	< 0,25	1.1	2.4	< 0,25	< 0,25	< 0,25	2	68
NN1	NN1L2	2827	198	0.26	0.37	5.9	25	2.2	< 0,25	1.2	2.5	0.31	< 0,25	< 0,25	1.7	72
NN1	NN1L2	2828	371	< 0,25	0.44	7.5	31	1.8	0.26	1.2	2.8	< 0,25	< 0,25	< 0,25	2.3	64
NN1	NN1L2	2829	271	< 0,25	0.27	6	25	2.2	< 0,25	1.2	2.5	< 0,25	< 0,25	< 0,25	1.7	71
NN1	NN1L2	2830	1570	< 0,25	0.32	6.4	27	1.6	< 0,25	1.1	2.2	< 0,25	< 0,25	< 0,25	2.4	71
NN1	NN1L2	2831	72	0.3	0.44	5.8	24	2.9	< 0,25	1.1	2.5	< 0,25	< 0,25	< 0,25	1.8	72
NN1	NN1L2	2833	599	< 0,25	0.43	6.3	26	1.5	< 0,25	1	2.4	0.37	< 0,25	< 0,25	2.1	70
NN1	NN1L2	2835	1507	< 0,25	0.45	6.3	26	1.6	< 0,25	1	2.4	< 0,25	< 0,25	< 0,25	1.7	72
NN1	NN1L2	2839	1493	< 0,25	0.39	4.8	19	1.1	0.29	0.86	1.9	< 0,25	< 0,25	< 0,25	1.5	81
NN1	NN1L2	2842	176	< 0,25	0.34	6	25	1.7	< 0,25	1.2	2.4	< 0,25	< 0,25	< 0,25	2	71
NN1	NN1L2	2843	305	< 0,25	0.31	4.9	19	1.1	0.26	0.81	1.7	0.26	< 0,25	< 0,25	1.6	81
NN1	NN1L2	2845	13895	< 0,25	0.32	4.3	17	1.1	0.3	0.81	2	< 0,25	< 0,25	< 0,25	1.6	82
NN1	NN1L2	2847	69	< 0,25	0.36	5.6	23	1.9	0.27	1	2	< 0,25	< 0,25	< 0,25	1.7	76
NN1	NN1L2	2849	951	< 0,25	0.36	6	25	2.5	< 0,25	1.3	2.6	0.27	< 0,25	< 0,25	2	71
NN1	NN1L2	2857	1105	< 0,25	0.49	4.8	20	2.4	0.38	0.88	1.8	< 0,25	< 0,25	< 0,25	1.8	80
NN1	NN1L2	2871	225	< 0,25	< 0,25	0.39	0.34	< 0,25	< 0,25	< 0,25	0.92	< 0,25	< 0,25	< 0,25	< 0,25	110
NN1	NN1L2	2906	5301	< 0,25	0.39	5.3	21	0.65	0.33	0.77	1.8	< 0,25	< 0,25	< 0,25	1.5	81
NN1	NN1L2	2908	1222	< 0,25	< 0,25	3.6	15	0.57	0.69	< 0,25	0.99	< 0,25	< 0,25	< 0,25	0.99	85
NN1	NN1L2	2909	1227	< 0,25	0.49	6.9	28	1.1	0.54	1.1	2.4	< 0,25	< 0,25	< 0,25	1.7	69
NN1	NN1L2	2910	841	< 0,25	0.34	3.2	14	0.6	1.1	< 0,25	1.1	< 0,25	< 0,25	< 0,25	1.2	85
NN1	NN1L2	2915	51	< 0,25	< 0,25	3.9	17	8.7	1.8	1.2	0.92	< 0,25	< 0,25	< 0,25	2.7	75
NN1	NN1L2	2923	250	< 0,25	0.57	2.2	12	11	1.6	1.1	3	< 0,25	< 0,25	< 0,25	1.3	78
NN1	NN1L2	2926	4492	< 0,25	0.33	5.6	22	1.3	< 0,25	0.95	1.9	0.26	< 0,25	< 0,25	1.9	76
NN1	NN1L2	2929	5834	< 0,25	0.33	5.2	20	1.1	0.5	0.89	2.2	0.28	< 0,25	< 0,25	1.6	78
NN1	NN1L2	2932	1019	< 0,25	0.32	5.3	20	0.88	0.26	1.3	2.4	< 0,25	< 0,25	< 0,25	1.4	78
NN1	NN1L2	2934	15171	< 0,25	0.37	5.5	22	1.3	< 0,25	0.9	2.1	< 0,25	< 0,25	< 0,25	1.7	77
NN1	NN1L2	2936	419	< 0,25	0.4	5.9	24	1.4	< 0,25	1.2	2.3	< 0,25	< 0,25	< 0,25	1.8	74
NN1	NN1L2	2939	28056	< 0,25	0.39	5.2	21	1.3	< 0,25	0.89	2	< 0,25	< 0,25	< 0,25	1.7	78
NN1	NN1L2	2947	25541	< 0,25	0.33	4.4	16	0.96	< 0,25	0.61	1.7	< 0,25	< 0,25	< 0,25	1.2	86
NN1	NN1L2	2952	646	< 0,25	0.49	5.1	21	2.3	0.27	1	1.9	< 0,25	< 0,25	< 0,25	1.5	78
NN1	NN1L2	2957	3309	< 0,25	0.43	6.3	25	2.9	0.47	1.1	2.2	< 0,25	< 0,25	< 0,25	2	71
NN1	NN1L2	2960	5868	< 0,25	0.61	8.6	27	1.8	0.76	1.6	2.6	0.39	< 0,25	< 0,25	2.7	65
NN1	NN1L2	2962	186	< 0,25	0.36	6.5	20	4.1	1.2	0.77	1.5	< 0,25	< 0,25	< 0,25	2.7	73
NN1	NN1L2	2978	111	< 0,25	0.41	4.2	19	0.73	0.35	0.35	1.3	< 0,25	< 0,25	< 0,25	1.6	81
NN1	NN1L2	2982	8440	< 0,25	0.35	5.9	24	1.5	0.55	1.1	2.2	0.36	< 0,25	< 0,25	2	73
NN1	NN1L2	2989	2235	< 0,25	< 0,25	1.6	1.8	< 0,25	< 0,25	< 0,25	0.47	< 0,25	< 0,25	< 0,25	< 0,25	106
NN1	NN1L2	3011	11696	1.1	0.48	2.8	2.5	0.42	1.2	< 0,25	2	< 0,25	< 0,25	< 0,25	< 0,25	101
NN1	NN1L2	3016	234	< 0,25	0.35	4.2	18	0.64	< 0,25	0.89	2.2	< 0,25	< 0,25	< 0,25	1.1	84
NN1	NN1L2	3018	713	< 0,25	0.46	6.3	24	1.4	0.26	1.3	2.5	0.25	< 0,25	< 0,25	1.7	72
NN1	NN1L2	3020	80	0.29	0.6	6.4	25	2	< 0,25	1.4	2.7	0.26	< 0,25	< 0,25	1.7	70
NN1	NN1L2	3021	122	< 0,25	0.43	6.1	27	1.5	0.34	1.3	2.8	< 0,25	< 0,25	< 0,25	1.4	71
NN1	NN1L2	3022	710	< 0,25	0.35	5.9	25	1.3	< 0,25	1.1	2.3	< 0,25	< 0,25	< 0,25	1.9	73
NN1	NN1L2	3024	248	< 0,25	0.4	5.5	22	1.4	0.36	0.95	2.2	< 0,25	< 0,25	< 0,25	1.4	78
NN1	NN1L2	3026	569	< 0,25	0.47	6.1	25	1.3	0.27	1.2	2.5	0.27	< 0,25	< 0,25	1.6	73
NN1	NN1L2	3030	968	< 0,25	0.33	6.6	27	1.5	< 0,25	1.4	2.7	< 0,25	< 0,25	< 0,25	1.8	70
NN1	NN1L2	3031	269	< 0,25	0.37	5.7	24	1.2	< 0,25	1.1	2.4	< 0,25	< 0,25	< 0,25	1.7	76
NN1	NN1L2	3033	784	< 0,25	0.36	5.2	21	1.2	< 0,25	0.99	2.1	< 0,25	< 0,25	< 0,25	1.6	79
NN1	NN1L2	3034	1266	< 0,25	0.37	5.9	24	1.3	0.29	1.2	2.2	< 0,25	< 0,25	< 0,25	1.6	75
NN1	NN1L2	3035	202	< 0,25	0.32	4.2	16	0.8	< 0,25	0.7	1.6	< 0,25	< 0,25	< 0,25	1.2	84
NN1	NN1L2	3036	2082	< 0,25	0.4	5.1	21	1.8	< 0,25	1.1	2.1	< 0,25	< 0,25	< 0,25	1.4	79
NN1	NN1L2	3038	1152	< 0,25	< 0,25	2	6.3	0.83	0.8	0.28	1.2	< 0,25	< 0,25	< 0,25	0.59	99
NN1	NN1L2	3042	1360	< 0,25	0.57	5.3	22	1.9	< 0,25	1.2	2.2	0.36	< 0,25	< 0,25	1.7	76
NN1	NN1L2	3045	71	< 0,25	0.29	4.4	20	4.7	0.54	0.86	1.8	< 0,25	< 0,25	< 0,25	1.8	77
NN1	NN1L2	3048	4858	< 0,25	0.52	5.4	23	2.6	0.33	1.1	2.1	< 0,25	< 0,25	< 0,25	1.6	76
NN1	NN1L2	3062	34186	< 0,25	0.26	5.3	20	1.2	0.61	1.1	2.3	0.33	< 0,25	< 0,25	1.8	78
NN1	NN1L2	3065	142	< 0,25	0.41	3.9	18	8.2	0.38	0.37	1.6	< 0,25	< 0,25	< 0,25	2.1	76
NN1	NN1L2	3070	33418	< 0,25	0.43	5.7	24	1.3	0.4	1	2.1	0.39	< 0,25	< 0,25	2.1	73
NN1	NN1L2	3072	9001	< 0,25	0.48	5.9	24	1.5	0.44	1.1	2	0.4	< 0,25	< 0,25	1.8	72
NN1	NN1L2	3108	9140	0.79	0.49	3.2	2.6	0.38	1.6	< 0,25	2	< 0,25	< 0,25	< 0,25	< 0,25	92
NN1	NN1L2	3111	56	< 0,25	0.36	3.6	16	2	0.39	0.75	1.8	< 0,25	< 0,25	< 0,25	1	84
NN1	NN1L2	3114	230	< 0,25	0.48	6.3	28	1.4	0.29	1.4	2.9	< 0,25	< 0,25	< 0,25	1.8	68
NN1	NN1L2	3115	708	< 0,25	0.43	5.5	21	1.5	< 0,25	1.1	2.3	0.25	< 0,25	< 0,25	1.4	77
NN1	NN1L2	3116	449	< 0,25	0.5	6.1	25	1.4	< 0,25	1.1	2.5	< 0,25	< 0,25	< 0,25	1.6	73
NN1	NN1L2	3117	316	< 0,25	0.38	5.5	25	1.4	< 0,25	1.2	2.4	< 0,25	< 0,25	< 0,25	1.6	73
NN1	NN1L2	3120	381	0.29	0.49	5.5	23	1.7	0.25	1.1	2.4	0.32	< 0,25	< 0,25	1.8	74
NN1	NN1L2	3121	65	< 0,25	0.31	6.6	27	1.4	< 0,25	1.4	2.7	0.25	< 0,25	< 0,25	2.1	69
NN1	NN1L2	3122	175	< 0,25	0.42	5.7	23	1.8	< 0,25	1.2	2.4	< 0,25	< 0,25	< 0,25	1.8	75
NN1	NN1L2	3123	816	< 0,25	0.42	6.1	24	1.4	< 0,25	1	2.1	< 0,25	< 0,25	< 0,25	1.9	74
NN1	NN1L2	3124	372	< 0,25	0.48	5.9	24	1.4	< 0,25	1	2.1	0.3	< 0,25	< 0,25	1.8	74
NN1	NN1L2	3125	951	< 0,25	0.33	5.9	24	1.5	< 0,25	1.2	2.4	0.26	< 0,25	< 0,25	1.5	73
NN1	NN1L2	3126	705	< 0,25	0.35	5.8	22	1.4	< 0,25	1.1	2.1	< 0,25	< 0,25	< 0,25	1.8	77
NN1	NN1L2	3127	1063	< 0,25	0.47	6.5	26	1.4	< 0,25	1.1	2.9	0.3	< 0,25	< 0,25	1.8	71
NN1	NN1L2	3129	1474	< 0,25	0.46	6.6	25	1.3	< 0,25	1	2.7	0.26	< 0,25	< 0,25	1.7	72
NN1	NN1L2	3130	2179	< 0,25	0.43	6.6	26	1.3	< 0,25	1.3	2.3	0.32	< 0,25	< 0,25	2.1	70
NN1	NN1L2	3133	1603	< 0,25	0.4	5.3	21	0.95	0.61	1	2.3	< 0,25	< 0,25	< 0,25	1.4	79
NN1	NN1L2	3137	6155	< 0,25	0.34	5.3	21	1.7	0.25	0.94	2	< 0,25	< 0,25	< 0,25	1.7	79
NN1	NN1L2	3150	603	0.82	< 0,25	< 0,25	0.97	< 0,25	0.58	< 0,25	0.38	< 0,25	< 0,25	< 0,25	< 0,25	102
NN1	NN1L2	3151	242	< 0,25	< 0,25	< 0,25	0.5	0.3	0.81	< 0,25	0.26	< 0,25	< 0,25	< 0,25	< 0,25	109
NN1	NN1L2	3156	15713	< 0,25	0.54	6	24	1.2	< 0,25	1.2	2.2	0.35	< 0,25	< 0,25	1.7	74
NN1	NN1L2	3159	11626	< 0,25	0.35	6.2	25	1.4	0.33	1.1	2.3	0.34	< 0,25	< 0,25	1.9	72
NN1	NN1L2	3165	147	< 0,25	0.42	4	19	9.1	0.5	0.41	1.7	< 0,25	< 0,25	< 0,25	2.4	72
NN1	NN1L2	3171	3861	< 0,25	0.35	5.3	21	1.2	0.33	0.84	1.7	0.32	< 0,25	< 0,25	1.7	78
NN1	NN1L2	3193	3277	< 0,25	< 0,25	< 0,25	< 0,25	< 0,25	< 0,25	< 0,25	< 0,25	< 0,25	< 0,25	< 0,25	< 0,25	90
NN1	NN1L2	3201	66	< 0,25	< 0,25	3.7	16	0.76	0.25	0.72	1.9	< 0,25	< 0,25	< 0,25	1	87
NN1	NN1L2	3204	1027	< 0,25	0.3	6	24	1.5	< 0,25	1.1	2.1	0.32	< 0,25	< 0,25	1.7	73
NN1	NN1L2	3205	1641	< 0,25	0.39	5.3	21	1.1	< 0,25	0.95	2	< 0,25	< 0,25	< 0,25	1.8	76
NN1	NN1L2	3207	137	< 0,25	0.36	4.9	18	1	< 0,25	0.86	1.5	< 0,25	< 0,25	< 0,25	1.6	83
NN1	NN1L2	3210	446	0.27	0.34	5.1	21	1.3	< 0,25	0.84	1.8	0.29	< 0,25	< 0,25	1.8	78
NN1	NN1L2	3212	494	< 0,25	0.36	5.7	23	1.4	< 0,25	0.93	2.2	< 0,25	< 0,25	< 0,25	1.9	76
NN1	NN1L2	3213	1212	< 0,25	0.45	6.2	25	1.4	0.27	1.2	2.2	0.25	< 0,25	< 0,25	1.7	71
NN1	NN1L2	3218	2575	0.28	0.43	5.8	24	1.1	< 0,25	1.1	2.2	< 0,25	< 0,25	< 0,25	1.6	75
NN1	NN1L2	3219	498	< 0,25	0.46	6	25	1.1	< 0,25	1.3	2.4	0.28	< 0,25	< 0,25	1.8	73
[truncated: 20,658 more rows]
