# Supplementary material for: Notre-Dame de Paris: The first iron lady? Archaeometallurgical study and dating of the Parisian cathedral iron reinforcements
Source: PLoS One. 2023 Mar 15;18(3):e0280945. doi: 10.1371/journal.pone.0280945 (PMC10016711; doi:10.1371/journal.pone.0280945)
Supplement: S2 Table — (XLSX) [file pone.0280945.s002.xlsx]

## Sheet: Feuil1
Inclusion	Objet	Be	Si	Ti	V	Ni	Cu	Ga	Ge	As	Rb	Sr	Y	Zr	Nb	Sn	Cs	Ba	La	Ce	Pr	Nd	Sm	Eu	Gd	Tb	Dy	Ho	Er	Tm	Yb	Lu	Hf	Ta	W	Pb	Th	U
CH1L 1	CH1	57.4686	0.131337	2684.57	669.572	0.691012	20.2494	55.9448	28.0992	8.02262	74.6045	114.352	440.394	122.999	9.67035	2.05066	1.25646	200.569	347.238	511.588	62.4927	286.428	59.7996	15.2551	91.6235	12.9682	73.0967	13.3089	35.1272	4.68377	31.3659	3.99034	2.95483	0.621492	1.59824	0	9.01254	11.9498
CH1L 2	CH1	48.8958	0.131653	2549.7	611.108	1.16665	11.1214	49.6847	24.2888	10.0925	68.208	99.1582	413.275	112.741	8.6799	0.662734	1.20468	177.14	306.776	453.619	55.0308	253.52	53.6897	13.3382	81.0277	11.7577	66.9533	12.5258	33.7729	4.51096	30.7769	4.0227	2.80876	0.560202	1.47937	1.98634	8.2989	10.9845
CH1L 3	CH1	57.053	0.131391	2703.1	547.357	0.995273	5.98526	54.9906	28.3146	7.97199	74.3453	114.974	458.194	127.315	10.0098	5.09722	1.3478	200.1	355.053	528.618	64.3328	296.272	61.7653	15.6195	93.1087	13.3891	75.6888	13.8408	36.7499	4.98434	32.859	4.16318	3.1328	0.653129	1.60879	0	9.36133	12.8052
CH1L 4	CH1	55.5148	0.130722	3055.39	836.162	0.770995	30.1218	93.812	28.7864	8.30107	84.7199	201.888	424.982	127.038	10.075	0.547442	1.15132	388.333	343.891	536.343	65.1019	292.636	61.2669	15.6668	95.9658	12.3913	70.2783	12.917	33.9088	4.51453	30.404	3.75536	3.11341	0.619393	0.536067	0	9.14244	12.8553
CH1L 5	CH1	63.4651	0.131096	2826.35	622.486	1.51869	0	64.3201	32.5964	9.89726	89.7182	131.07	467.435	135.387	11.1281	2.5564	1.58404	245.846	380.066	574.564	69.7081	321.238	67.8116	17.3783	108.644	13.8338	77.824	14.2858	36.6308	4.86255	31.8389	3.8985	3.43261	0.693388	1.49876	0	10.2264	14.5683
CH1L 6	CH1	16.9773	0.133438	1646.5	208.382	0.331431	0	36.6249	10.8986	3.03234	28.772	56.0947	140.626	96.5906	5.22966	0.552511	0.492866	139.466	121.28	193.464	22.1303	100.267	21.7371	5.24956	32.8491	4.22223	23.5178	4.28227	11.138	1.44682	9.66666	1.22317	2.34338	0.366794	0.552796	60.3732	4.04032	3.66177
CH1L 7	CH1	56.2885	0.131108	2859.96	547.167	9.37335	0	105.084	29.4825	25.7787	82.7526	217.71	429.604	128.487	9.98782	0.971413	1.12844	408.55	335.342	512.803	63.176	289.265	60.4625	15.5247	102.25	11.9167	68.0503	12.7913	33.3153	4.44026	29.9491	3.68909	3.0647	0.583896	1.23853	0	8.55858	11.7137
CH1L 8	CH1	56.3499	0.131157	2866.26	504.21	1.79114	9.27031	103.215	29.6262	10.0331	78.7411	214.53	424.228	128.328	10.0604	0.509341	1.06411	398.193	333.985	513.626	63.6345	291.174	60.9427	15.7756	103.741	12.1636	69.2914	12.9013	33.8156	4.49947	30.3406	3.75567	3.06876	0.600554	1.30262	0	8.81774	12.0992
CH1L 9	CH1	57.7351	0.131079	2696.78	397.002	149.619	30.8031	110.655	37.7123	266.828	77.3494	222.294	457.808	132.04	9.84324	1.39155	1.08966	398.111	334.696	497.568	63.0111	297.437	63.9129	16.0633	110.702	12.7218	71.7254	13.571	35.2168	4.63947	31.5857	4.07111	3.0145	0.556186	1.59571	0	8.76562	11.4651
CH1L 10	CH1	58.9225	0.131152	2909.97	725.23	0.267824	8.90685	58.9861	27.5098	7.38012	73.5714	111.599	429.028	126.164	10.41	0	1.0965	210.158	327.245	486.041	60.4142	282.575	59.9422	14.9562	98.0343	11.3364	67.1577	12.8946	33.8651	4.53631	30.1845	3.73549	3.04078	0.643727	2.44825	1.84871	8.83686	11.6585
CH1L 11	CH1	53.4373	0.13151	2576.9	638.573	2.74335	152.032	55.0747	23.8658	9.57095	74.0297	104.121	408.426	111.45	8.89856	3.48928	1.1833	199.359	293.26	438.267	54.5313	254.837	53.5001	13.8748	88.5186	10.4867	62.342	12.3262	32.9574	4.47009	30.0495	3.94224	3.21299	0.61505	2.10703	16.9347	7.68675	10.9908
CH1L 12	CH1	61.2697	0.131556	2507.38	498.566	13.3183	10.097	62.7665	28.7945	30.6123	76.9746	118.982	456.126	127.557	10.0503	1.93801	1.36885	218.173	334.621	499.68	62.6736	292.147	61.4271	15.5587	101.29	11.9156	69.9443	13.3255	34.715	4.5886	30.964	3.84949	2.9229	0.641985	1.65042	38.2427	8.74964	11.689
CH1L2 1	CH1	34.4915	0.132318	2230.91	460.464	0.354406	0.541949	51.5226	18.237	4.7981	61.6118	96.1633	277.606	103.516	7.83073	0.530228	1.20552	196.614	242.357	370.186	43.1017	192.027	39.5339	9.81662	54.7333	8.16832	43.5558	8.3414	21.7432	2.85727	18.8177	2.42265	2.56687	0.493356	1.01267	10.224	7.12709	7.98704
CH1L2 2	CH1	27.8766	0.132754	1931.47	308.731	0.416638	119.05	54.5978	15.7845	5.37719	58.4085	97.8497	230.032	98.4795	7.28606	0.924384	1.03987	191.099	199.55	310.556	35.9483	163.596	33.0009	8.15512	47.1919	6.43651	36.5243	6.89591	18.0774	2.38863	15.6445	2.05452	2.35597	0.479008	1.76066	0	6.19526	6.36114
CH1L2 3	CH1	55.4343	0.131056	2893.34	745.3	0.476819	21.5511	54.2083	27.1108	7.70337	73.4636	108.681	437.648	127.339	10.2121	1.70027	1.65832	272.022	357.992	543.799	64.5017	291.244	59.7964	15.0514	85.6198	11.945	68.8469	13.1034	34.3255	4.46904	29.6209	3.75053	2.98823	0.627675	1.36083	6.2114	9.42975	12.6622
CH1L2 4	CH1	58.1928	0.130668	3269.72	837.428	1.31953	8.07157	55.7736	27.6185	7.80347	90.2836	113.6	440.809	133.796	10.8563	8.19328	2.16736	217.584	364.854	564.624	67.884	302.74	62.1414	15.5528	88.221	11.8182	68.874	13.3383	34.6828	4.55117	30.0941	3.79203	3.13275	0.660858	1.56637	3.7319	9.67486	13.362
CH1L2 6	CH1	48.7437	0.131483	2706.08	618.203	0.995689	24.5846	59.4323	23.4571	6.43941	86.6551	113.728	367.691	120.977	9.6106	0.807711	2.00032	228.315	312.775	483.596	57.3884	257.915	52.3748	13.1227	75.0111	9.89666	57.8812	11.158	28.7195	3.77947	24.695	3.15932	2.91714	0.632584	1.05091	4.85543	8.63333	12.1032
CH1L2 7	CH1	43.6651	0.131706	2556.93	631.915	0.626571	40.5899	54.1786	21.1381	6.59128	65.0986	98.278	337.592	114.424	8.91925	0.906626	2.98064	201.644	282.293	427.278	51.1953	234.357	48.9047	11.894	68.4879	8.89867	52.0628	10.1842	26.2466	3.42787	22.3996	2.84129	2.70726	0.508405	1.87031	42.3863	7.77771	10.6342
CH1L2 8	CH1	35.7757	0.13222	2311.77	513.439	0.591883	0.901697	50.4263	17.976	5.05515	58.1094	87.738	287.292	103.945	7.94655	1.13226	1.05281	187.376	237.533	363.4	43.5994	196.111	39.9799	9.8347	57.5151	7.38606	43.2637	8.46327	21.996	2.92159	19.2391	2.41127	2.45201	0.445406	1.5603	4.83491	6.65031	8.11147
CH1L2 9	CH1	56.385	0.131308	2991.47	284.011	0.429276	2.70706	70.4155	26.1554	7.72852	73.9954	155.416	417.614	122.402	10.1894	0.836242	1.24706	301.415	361.156	575.94	69.3061	307.818	62.1254	15.7363	90.9542	11.4395	66.8315	12.9865	33.7614	4.458	29.4923	3.70525	2.97812	0.602173	0.332623	0	9.04022	14.7151
CH1L2 10	CH1	51.7431	0.131399	2936.45	243.05	0.136074	8.08184	68.8311	24.7243	6.78906	96.7532	142.603	410.71	122.933	9.77783	0.153337	1.47512	297.153	360.671	593.445	69.5402	300.734	60.145	14.9269	76.2428	10.7642	64.4934	12.7304	33.5531	4.371	29.0326	3.63409	2.92209	0.593829	0.265946	0	9.14082	13.9014
CH1L2 11	CH1	36.6534	0.131913	2487.57	573.572	2.39312	12.7944	53.331	18.8652	5.8924	67.852	100.555	307.962	111.255	8.37742	0.636376	1.35683	206.681	267.155	414.57	48.5304	215.12	43.687	10.6532	56.5174	7.81316	46.6208	9.24312	24.0469	3.18823	20.6938	2.65546	2.78622	0.526825	1.2711	8.52166	7.43889	9.28943
CH1L2 12	CH1	38.7777	0.132089	2347.04	506.856	0.521214	11.3693	49.9862	18.9029	5.29439	61.6445	88.8491	313.571	111.522	8.77021	2.54952	1.53359	184.814	272.346	419.319	48.7139	216.242	43.7983	10.5414	54.8817	7.92078	46.7945	9.26099	23.8956	3.20488	20.1399	2.65154	2.70088	0.540423	1.49333	12.4503	7.57577	8.89382
GUA01L 1	GUA01	22.9304	0.10814	2664.98	920.019	0.790358	12.6735	121.679	14.7435	4.72785	30.3945	47.5282	276.83	288.802	11.6752	1.06691	2.8752	424.956	113.624	332.296	27.0682	126.868	33.4572	8.90614	36.9924	6.99763	43.1663	9.21289	25.9079	3.81821	27.1148	3.74469	5.40711	0.678874	3.29259	0.59071	15.7391	3.65515
GUA01L 2	GUA01	23.5818	0.107724	2970.1	1093.72	0.548655	11.201	127.539	13.9299	4.54446	30.8163	49.1918	277.161	304.033	12.3569	7.0134	2.92607	436.36	114.78	339.35	28.0394	129.423	34.2318	9.11163	38.6483	7.17017	44.6888	9.3957	26.2079	3.78017	26.6487	3.67993	5.39059	0.681584	4.01878	0.402434	16.1086	3.81552
GUA01L 3	GUA01	24.4719	0.107774	2925.62	977.855	1.13741	21.2471	139.132	14.7842	4.82952	32.5113	56.0312	294.212	312.205	13.2346	1.1858	3.07463	481.513	123.174	354.944	29.4141	140.607	36.7234	9.73089	40.556	7.44582	46.0716	9.68605	26.7801	3.88492	26.8044	3.63824	5.60502	0.714915	4.81303	0.8555	17.4217	4.11397
GUA01L 4	GUA01	21.2044	0.108494	2494	862.319	2.00846	18.9141	108.711	10.6877	4.04886	27.1379	45.7577	240.782	241.407	10.1603	1.03759	2.3412	378.391	91.3508	263.016	22.808	107.633	27.959	7.16402	31.6575	5.5201	35.9846	7.79819	21.8086	3.21536	22.9989	3.18899	4.34984	0.550946	4.17039	1.40772	12.6284	2.9152
GUA01L 5	GUA01	22.5144	0.108867	1917.52	824.006	0.716215	21.1326	135.458	11.4434	3.74958	28.1269	65.0088	241.804	237.102	10.261	1.62522	1.91155	468.818	100.336	285.837	24.5603	116.356	30.389	7.91782	34.5453	5.94195	37.6295	7.90924	21.9498	3.16685	22.0586	2.98763	4.30375	0.582699	6.15244	9.4579	13.5385	3.10271
GUA01L 6	GUA01	21.9571	0.107623	2530.58	1819.52	1.43689	31.2113	125.66	10.5196	3.46672	29.2064	55.746	235.256	245.215	10.2083	1.59646	2.4103	402.929	93.8631	267.672	23.463	110.917	28.6806	7.30431	31.9383	5.60119	35.1811	7.59456	20.9748	3.05742	21.2891	2.98772	4.55513	0.603403	5.74263	3.19644	13.1348	2.99495
GUA01L 7	GUA01	20.5586	0.107733	2442.77	1790.41	0.845812	12.0149	138.824	9.89612	2.46442	28.932	52.4294	229.398	226.087	10.1355	1.48794	2.20746	397.97	96.5861	286.167	24.0935	109.703	27.8112	7.19079	29.7358	5.42268	34.4992	7.40964	20.4822	2.99485	20.8791	2.90604	4.27757	0.562162	6.56959	5.97504	13.1111	1.66544
GUA01L 8	GUA01	17.4326	0.108227	2204.74	1556.58	0.459001	12.9841	122.46	8.35209	2.099	30.7651	62.0409	188.673	213.832	8.6674	1.75977	1.78786	407.975	79.9425	222.197	19.4761	92.0846	23.2744	5.96786	25.0089	4.41928	28.3051	6.07575	16.8754	2.43307	16.9172	2.34493	4.14321	0.4866	8.0382	0.682474	10.5472	0.711366
GUA01L 9	GUA01	17.3554	0.108757	1931.95	1187.02	1.69123	18.279	121.565	8.23085	2.67521	30.6749	63.6111	185.768	197.118	8.36836	1.60935	1.74132	407.423	78.2601	226.294	19.6005	91.0176	23.3638	6.09494	24.7985	4.4388	28.0568	6.04782	16.5066	2.3864	16.9592	2.34034	3.98411	0.477753	7.08417	0.173604	10.515	0.925011
GUA01L 10	GUA01	24.4772	0.108134	2844.84	673.491	2.06526	7.15231	116.008	10.905	3.53142	34.326	52.5936	291.488	307.213	12.5766	0.956684	3.06452	466.25	126.336	362.655	29.4128	135.816	34.7275	9.22627	35.7859	6.80281	43.9381	9.32536	25.8493	3.78698	26.5249	3.6787	5.41565	0.693001	3.72313	0.60494	17.143	3.83856
GUA01L 11	GUA01	20.9632	0.108482	2480.25	852.389	10.2092	12.0536	87.9954	9.77078	5.49448	25.7773	43.4084	255.428	254.367	10.3619	0.855381	2.65119	362.426	100.072	299.427	25.0386	115.841	29.5816	7.657	30.7312	5.81801	37.8099	8.2328	23.0091	3.38129	23.7266	3.49258	4.69714	0.573515	2.91729	0.6292	14.3571	3.18806
GUA01L 12	GUA01	19.1538	0.107148	2505.7	610.753	991.063	940.499	157.933	13.9804	602.186	28.4761	74.1348	210.182	224.409	8.44369	7.47822	1.70561	469.993	88.8736	264.16	22.5736	103.398	26.016	6.67512	27.2055	4.96084	32.0215	6.78394	18.7937	2.7172	18.8995	2.67006	4.47408	0.536167	2.00855	1.20859	12.0497	2.79032
NN1L2 1	NN1	20.6325	0.0801296	729.742	27.6256	0.0588045	0.950644	142.853	8.14277	2.97878	28.858	32.722	251.351	60.2308	4.02325	0.720618	3.4156	609.616	131.365	403.988	26.1333	120.282	28.7128	6.76279	32.5924	5.05993	30.4905	6.58005	17.1315	2.22252	13.6989	1.92931	1.65432	0.281318	0.86458	0.302497	5.49763	1.43544
NN1L2 2	NN1	21.5997	0.0800618	767.635	38.4136	0.113246	1.64424	147.875	8.4152	2.87876	31.2618	35.6024	250.333	62.3524	4.15402	0.828931	3.60834	619.351	133.423	417.787	27.6808	126.717	29.7897	6.95252	33.0358	5.18788	30.8812	6.59666	17.2733	2.26405	13.7444	1.87912	1.78021	0.302196	0.880287	1.44421	5.95919	1.58075
NN1L2 3	NN1	19.9941	0.0801555	715.811	33.9409	0.0997254	1.21454	144.499	8.43696	2.79904	30.3551	33.324	248.408	61.093	3.96302	0.745451	3.61251	588.57	129.205	388.684	26.53	120.342	28.6134	6.66166	31.6833	5.07171	30.3344	6.49413	16.9897	2.22112	13.753	1.93827	1.7273	0.298388	0.9996	1.57877	5.58278	1.44408
NN1L2 4	NN1	19.4328	0.0791194	1663.11	171.317	153.282	240.612	111.04	8.28514	24.412	26.4816	54.772	240.993	84.3767	4.1915	6.59019	3.13118	511.487	113.455	321.176	23.7102	111.788	27.5283	5.93888	31.7571	4.96373	30.6663	6.69464	17.7387	2.35915	15.2659	2.04429	2.31824	0.342019	0.83673	54.6058	7.14753	1.89971
NN1L2 5	NN1	20.0417	0.0800643	839.016	50.2743	0.244537	0.361036	123.939	6.56271	2.42478	25.5562	31.4345	252.512	62.6575	4.07484	0.823785	3.14066	587.334	124.473	389.396	25.7826	118.581	28.2965	6.60484	32.5132	4.96965	29.9899	6.42073	17.004	2.24475	13.8315	1.93766	1.74474	0.284501	0.72798	1.13452	5.48557	1.43511
NN1L2 6	NN1	19.9703	0.0800818	807.686	45.5718	0.191813	0.4882	131.777	6.87074	2.32603	25.2012	32.1173	241.1	60.0554	4.13634	0.776886	3.09592	599.884	128.525	400.38	26.1896	118.374	28.1076	6.6826	32.1713	4.86208	29.4853	6.33056	16.4769	2.1378	13.3384	1.85542	1.6654	0.286366	0.755519	2.29874	5.43809	1.45637
NN1L2 7	NN1	18.6299	0.0801892	698.416	39.8947	0.153655	1.22247	121.376	5.97473	2.23254	25.1296	31.8592	246.327	59.1762	3.87304	0.525073	2.96491	595.739	127.006	388.427	25.6859	117.656	27.958	6.63582	31.2477	4.88137	29.4214	6.37764	16.756	2.19051	13.7175	1.93734	1.61775	0.269422	0.873673	0.850105	5.30422	1.39494
NN1L2 8	NN1	19.496	0.0801669	675.036	32.264	0.124991	1.31417	131.267	6.49649	2.19367	28.5876	35.3513	255.044	60.9647	4.0542	0.563332	3.15822	621.208	133.016	397.968	26.7594	122.376	29.3697	6.97805	33.5589	5.11775	30.9171	6.75947	17.7095	2.23993	13.9286	1.99146	1.66772	0.282143	0.840822	0.638495	5.73153	1.65346
NN1L2 9	NN1	19.1028	0.0801796	691.493	35.4338	0.220049	4.8845	128.884	6.92655	2.36858	30.7783	36.3259	249.416	60.5296	3.89868	1.00661	3.18867	597.694	126.591	378.712	26.9516	122.104	29.0511	6.76477	32.9988	5.11144	31.0106	6.54985	16.8943	2.22185	13.8915	1.93991	1.69942	0.276457	0.975621	2.76059	5.63591	1.43903
NN1L2 10	NN1	20.154	0.0800557	728.409	29.9039	0.0813214	3.79735	116.826	7.09535	2.48468	31.0524	36.4051	260.559	61.6014	4.04481	0.770154	3.68117	648.144	143.068	432.896	28.9832	131.42	30.7243	7.17875	34.4663	5.446	32.5284	7.03205	18.0564	2.29653	14.1505	1.99649	1.73949	0.286336	0.864293	44.7067	6.13493	1.58417
NN1L2 11	NN1	18.4139	0.0800577	768.416	41.6835	0.464217	3.05481	114.981	7.2772	2.65029	32.9373	40.1267	257.449	64.0213	4.1161	1.08688	3.287	640.903	134.854	408.155	28.7062	130.2	30.8874	7.18856	34.3457	5.30074	31.7335	7.28971	17.8626	2.29096	14.2945	2.06443	1.77274	0.295186	0.914721	7.49273	5.94773	1.54015
NN1L2 12	NN1	20.9893	0.0801323	576.58	17.4877	0.0876571	1.65416	150.662	6.65557	2.36151	36.066	40.3377	264.924	56.8959	4.15091	0.840214	3.96626	711.651	148.902	446.209	30.365	139.261	32.3802	7.76571	36.1357	5.41822	32.5456	6.972	17.9608	2.26291	13.8114	1.93225	1.55081	0.293861	0.961701	0.618582	6.17877	1.5969
NN1L2 13	NN1	17.8272	0.0801821	690.688	20.6488	0.121672	2.1525	120.866	6.16612	2.01335	31.906	33.8138	242.458	59.6349	3.97486	0.804031	3.66922	612.685	130.903	399.216	26.8001	120.786	28.5171	6.6796	31.5995	4.97188	30.2768	6.58033	17.0396	2.26129	13.7391	1.90969	1.59793	0.295606	0.972228	12.0483	5.69735	1.72563
NN1L2 14	NN1	20.0829	0.0800831	735.165	34.6603	0.521992	2.48547	126.079	6.21623	2.23749	27.7129	35.148	255.208	62.6876	4.27318	0.780248	3.41882	633.813	140.463	429.12	28.3631	130.144	30.74	7.19004	34.2072	5.20906	31.4426	6.77438	17.4069	2.22981	13.8105	1.95286	1.73693	0.293115	0.872064	1.03182	5.98398	1.56813
NN1L2 15	NN1	4.96327	0.0811081	345.724	1.37595	1.81164	10.0687	46.3482	2.77081	1.03597	12.7568	38.2204	71.9888	56.4051	2.10625	1.65527	1.12995	254.171	41.5896	110.318	9.26173	41.7034	9.72118	2.23185	10.4715	1.61291	9.77226	2.0709	5.25805	0.68371	4.17109	0.585638	1.48825	0.156288	1.0369	87.3287	2.63853	0.641234
NN1T 1	NN1	18.5742	0.0801519	780.676	38.804	0.0771498	18.5566	141.525	10.4471	2.85193	33.0585	35.8492	221.853	58.0142	3.83699	1.24936	3.18832	587.585	112.82	351.46	23.8238	107.462	25.2449	5.93487	27.8229	4.76071	27.5843	5.61394	14.6665	1.86749	11.9971	1.63048	1.51503	0.255696	0.975815	11.3291	4.84526	1.32118
NN1T 2	NN1	12.8269	0.080321	880.937	41.637	0	1.26547	112.333	6.64257	1.74934	32.8017	47.9482	126.783	63.1685	3.57327	0.920592	1.84636	488.108	74.988	289.714	16.0763	70.6775	16.3145	3.77984	17.5971	2.90185	16.6767	3.31724	8.6997	1.15331	7.45466	1.0178	1.6159	0.25007	0.545647	1.11031	4.05019	1.03159
NN1T 3	NN1	18.6432	0.0801612	747.276	33.3259	0.154398	10.1949	141.689	10.3579	3.04727	41.3433	36.0593	216.78	56.6721	4.14825	2.67357	4.18152	588.694	113.958	355.697	24.0677	107.642	25.2262	5.95157	27.6764	4.6816	27.2396	5.46726	14.3276	1.81615	11.657	1.55988	1.4594	0.264133	1.03512	52.8526	4.76466	1.31175
NN1T 4	NN1	20.1924	0.0801085	794.358	45.6241	0.303692	99.6871	139.04	10.0818	2.71289	26.405	31.2057	225.214	54.3217	3.68721	1.19844	3.10602	580.236	108.427	339.717	23.0164	104.285	24.8645	5.87565	30.7571	4.74941	28.1775	5.6836	14.9571	1.93396	12.5424	1.67961	1.35082	0.276973	0.775233	9.20239	4.43094	1.35788
NN1T 5	NN1	21.1804	0.0798917	779.811	85.8973	1.66692	138.198	158.646	13.097	3.52715	34.8566	41.0058	246.28	60.371	3.97732	4.0283	4.56826	662.216	127.607	386.854	27.1471	124.063	29.4644	6.94913	35.6315	5.81601	30.9226	6.27793	16.2324	2.08323	13.3069	1.79552	1.68535	0.313739	1.82394	54.6404	5.85021	1.92802
NN1T 6	NN1	19.044	0.080228	666.247	19.7847	0	63.8651	139.018	10.4936	3.21101	33.5486	35.3621	224.023	55.4515	3.9378	1.5668	3.26452	586.413	115.833	345.585	25.1261	113.018	26.6679	6.30993	31.4178	4.87821	28.3116	5.70788	14.9401	1.90027	11.9615	1.60699	1.4525	0.268217	0.840197	7.82527	4.72196	1.47074
NN1T 7	NN1	19.3241	0.0801421	809.015	35.6544	0.621376	9.74848	137.107	10.1282	2.77706	29.6336	34.6904	213.831	58.9445	4.15968	1.65323	3.61679	575.878	113.473	370.702	24.1438	108.582	25.3793	6.02291	29.6697	4.52685	26.6278	5.4279	14.1305	1.83124	11.7568	1.5732	1.54321	0.298469	0.504989	5.61894	4.69999	1.46368
NN1T 8	NN1	18.7355	0.0800551	921.279	57.4102	2.04453	24.0062	132.074	9.55451	2.61636	26.4969	32.3112	218.498	59.8101	4.02373	1.11799	4.38384	555.318	108.898	363.048	23.0486	104.052	24.3668	5.75266	28.6056	4.48353	26.4534	5.47321	14.2967	1.86328	11.9959	1.63611	1.54582	0.273411	0.256721	1.83381	4.36988	1.22583
NN1T 9	NN1	21.2151	0.0799691	940.69	50.0303	0.129661	0.30174	145.076	10.3427	2.99592	29.0203	34.9506	226.677	61.8067	4.40093	9.45229	3.6522	606.809	120.537	399.128	25.6217	114.908	26.5997	6.29244	32.0614	4.82411	28.0144	5.71777	15.0267	1.9033	12.2949	1.64419	1.54454	0.279885	0.291606	2.18036	4.84184	1.35624
NN1T 10	NN1	20.0819	0.0801006	819.549	44.2063	0	0	142.858	9.96697	2.45164	31.0942	35.7535	230.503	57.3644	3.97363	1.56515	3.63578	593.786	120.236	374.346	25.3375	113.75	26.4283	6.16182	29.6823	4.7412	28.0727	5.69977	14.8247	1.92747	12.114	1.61892	1.44316	0.253506	0.919827	0	4.70764	1.28757
NN1T 11	NN1	19.4749	0.0800887	854.329	52.7306	0	0	137.02	9.60775	2.24336	29.2904	34.1518	225.277	58.4344	4.30419	0.533859	3.41982	576.182	117.562	375.894	24.7738	111.168	25.6877	5.91124	28.9672	4.57866	27.3294	5.65513	14.7574	1.88348	12.1533	1.65586	1.46668	0.247935	0.627171	0	4.65646	1.29521
NN1T 12	NN1	12.9441	0.0803684	848.853	40.6462	0	0	112.083	5.71529	1.33425	29.6154	46.72	122.761	61.3817	3.62603	0.764225	1.70143	475.38	74.4014	284.59	15.9419	68.7737	15.6266	3.64494	16.429	2.69543	15.6203	3.17233	8.33051	1.08251	7.04702	0.952098	1.52307	0.224281	0.656443	0	3.97002	1.04754
NN9L 1	NN9	57.041	0.183065	2716.35	127.27	1.11323	114.03	109.892	25.9404	6.10517	68.9284	110.445	566.852	144.928	11.3306	6.7367	13.8102	401.727	206.083	437.992	47.6962	233.222	57.1566	14.3348	77.311	12.9715	74.2457	14.7469	39.0807	5.04994	33.1345	4.50673	3.81276	0.755745	1.21497	0	11.1508	6.3533
NN9L 2	NN9	49.784	0.183286	2617.94	122.785	1.51602	0	110.991	22.9809	5.29708	70.1352	109.767	537.073	142.038	10.8015	1.59682	14.0582	398.4	195.797	418.39	44.8969	218.634	53.9632	13.1607	70.6797	11.8629	68.926	13.8808	36.9819	4.78432	31.4707	4.30695	3.71802	0.713284	1.50129	0	10.9292	6.18258
NN9L 3	NN9	54.5078	0.183121	2635.3	125.471	2.25542	127.941	102.177	23.8887	5.56353	65.994	98.3195	598.865	140.214	11.1397	9.0105	14.218	364.946	210.965	453.807	47.9357	235.748	58.02	14.3593	76.0696	13.0232	76.116	15.4669	41.0298	5.23876	34.1771	4.73593	3.64795	0.757448	1.70088	4.75557	11.2928	6.71817
NN9L 4	NN9	58.5935	0.182503	3106.68	137.306	0.515112	136.494	132.29	28.5907	7.51269	76.2355	131.413	625.869	164.43	12.9807	9.19427	14.8845	503.487	236.95	507.281	55.151	268.274	64.9731	15.7822	85.1906	13.7934	80.6728	16.39	43.4402	5.49285	35.4578	4.81366	4.28064	0.881073	1.4448	0	13.1303	7.44012
NN9L 5	NN9	50.3525	0.182932	2753.89	134.384	1.77705	282.554	115.509	23.7079	6.6637	70.4286	112.979	555.515	148.696	11.4442	2.98276	14.0802	440.882	203.096	433.178	47.1245	227.994	56.5928	13.5953	73.4765	12.1518	70.9732	14.6013	38.6053	5.01519	32.7366	4.47122	3.87434	1.8875	1.22248	2.17158	11.3126	8.24224
NN9L 6	NN9	43.7892	0.183539	2454.61	132.365	0.711235	22.2404	100.288	19.7926	5.98333	63.3517	97.4926	488.927	127.943	9.7921	7.14711	12.4467	377.442	170.794	371.578	39.9728	192.977	47.6438	11.5353	63.5567	10.2304	60.165	12.5668	33.5882	4.40337	28.6538	4.01019	3.3345	0.658759	1.03344	6.20437	9.62532	5.57411
NN9L 7	NN9	48.1532	0.18335	2526.43	140.467	0.606349	9.82902	104.967	23.2235	6.16628	61.3324	96.0628	550.552	135.294	10.5515	1.77394	12.8508	382.292	195.82	435.806	45.3313	218.58	53.5867	12.9391	70.7498	11.1613	67.0841	14.1425	37.5768	4.83515	31.6472	4.34222	3.53846	0.720843	1.45029	1.37413	10.6811	6.15723
NN9L 8	NN9	51.9854	0.182999	2798.62	134.55	0.32614	28.6703	120.375	23.6447	6.507	70.4381	115.649	564.69	151.416	11.7761	0.653718	13.8031	458.793	209.418	444.634	48.7096	239.922	59.4306	14.1967	79.1393	12.0177	71.1505	14.9385	39.6714	5.04562	33.5345	4.48859	3.98521	1.09847	1.76679	7.61748	11.7842	6.66528
NN9L 9	NN9	47.5635	0.183138	2677.69	145.881	1.33121	139.13	111.711	21.468	6.66727	62.1869	105.456	543.433	140.67	11.0869	3.6473	12.6817	408.803	194.561	416.869	45.4655	221.427	54.3307	13.0296	71.3544	11.1177	66.7444	13.9855	37.4285	4.82266	31.4273	4.32483	3.7027	0.723672	1.89879	1.49504	10.7379	6.97351
NN9L 10	NN9	53.5592	0.183192	2530.16	159.458	0.177975	18.6888	110.141	24.3045	6.9335	65.7567	102.994	586.915	140.864	11.61	1.41535	14.441	400.86	217.595	505.943	50.008	242.375	59.217	14.2222	76.7679	12.1247	71.8848	15.1259	39.6699	5.02649	32.4352	4.44352	3.68511	0.759845	3.39627	0.262033	11.7108	7.06563
NN9L 11	NN9	35.5355	0.183677	2390.33	136.663	2.70813	34.5909	94.078	16.9241	5.12683	46.4951	90.2502	481.729	140.91	8.84535	4.09836	9.10872	350.846	146.127	355.458	33.8725	164.248	40.7306	9.7168	52.8456	8.99233	56.1225	12.2914	34.0505	4.50863	30.0039	4.31751	3.71286	0.622651	1.283	2.77444	8.78715	4.98322
NN9L 12	NN9	49.0056	0.183185	2538.15	134.316	10.7858	102.218	113.742	22.9923	9.48959	66.0199	104.581	554.768	142.397	11.3115	2.44191	13.9785	419.167	207.573	491.919	47.901	231.318	55.2622	13.1166	70.608	11.4469	67.6292	14.3357	37.1036	4.75146	30.8852	4.1849	3.74325	0.769798	2.02219	19.161	11.5586	7.25055
NN9L 13	NN9	54.0851	0.182866	2818.49	137.889	0.150486	0	138.247	24.1818	6.02723	70.6586	135.474	592.453	154.814	11.7573	1.01239	13.0245	539.586	221.895	483.875	51.2461	253.057	62.026	15.0788	81.7204	12.6909	76.6436	16.1567	43.4576	5.58899	36.0539	4.93704	4.40569	0.877488	1.87188	0.901581	13.3054	7.38058
NN9L 14	NN9	51.6823	0.182911	2852.3	142.992	0.480495	0	119.952	22.5981	5.84177	71.2134	116.262	587.041	154.942	12.1155	2.9101	14.4554	465.619	225.856	479.589	51.8404	250.608	61.1855	14.4797	75.7515	12.0211	73.7177	15.3837	40.9279	5.30987	33.5086	4.62081	3.97581	0.862422	2.12865	0.616986	12.4491	7.12576
NN9L 15	NN9	43.3632	0.183323	2603.85	143.359	0.900578	0	101.847	18.8731	4.40144	63.0103	95.9801	527.725	133.941	10.3324	1.86199	12.4171	389.553	187.759	399.09	43.3473	209.832	51.1902	12.0539	63.6828	10.3881	62.9794	13.6625	36.2173	4.68421	30.5391	4.237	3.52226	0.696289	2.00455	68.2676	10.4575	5.99489
NN9L2 1	NN9	45.7596	0.153151	2473.12	106.531	0.209874	21.0981	87.5453	21.1789	6.00981	54.2246	93.0894	480.368	123.328	10.1598	0.689993	9.9922	328.772	182.951	421.257	44.2008	213.629	53.5206	13.0957	71.4965	10.8375	64.4296	13.3817	35.7495	4.58791	30.5563	4.07105	3.36883	0.685155	0.814327	5.19366	10.4364	5.45914
NN9L2 2	NN9	44.18	0.153131	2482.08	108.547	0.144994	14.8822	84.103	21.2321	6.06716	54.2286	90.3418	487.256	124.579	10.341	1.23959	9.74501	316.913	185.881	426.47	45.1224	218.088	53.6777	13.0493	70.1032	10.8691	63.9614	13.1756	34.835	4.52745	30.1759	4.02326	3.231	0.675102	0.676638	36.929	10.0522	5.34436
NN9L2 3	NN9	44.0532	0.153079	2457.18	107.989	0.192627	187.406	86.9638	21.0173	5.9706	53.3774	93.9916	479.035	124.485	10.1709	1.51906	9.53073	325.907	181.837	421.438	44.0493	210.018	51.9934	12.6695	68.6265	10.4458	62.4784	12.8936	34.235	4.42148	29.6144	3.96111	3.31446	0.65295	0.823201	1.15443	9.92191	5.19748
NN9L2 4	NN9	41.8482	0.153179	2455.4	106.048	0.0736701	0.171857	94.9439	20.4667	5.77359	54.0504	100.591	473.616	126.708	10.1228	1.35114	9.51003	356.791	181.569	419.373	43.8965	210.071	51.3356	12.3698	64.6846	10.2204	61.4019	12.7348	33.6463	4.38688	29.0682	3.95141	3.27758	0.651371	0.293739	0	9.8575	5.21121
NN9L2 5	NN9	7.59899	0.153581	3273.62	33.2502	0.74221	21.0169	46.1899	3.71655	1.42505	62.528	39.5359	97.0073	63.9677	9.71884	0	6.76756	183.775	34.5427	72.9421	7.90033	36.9046	9.31912	2.69047	12.8724	2.20411	13.0263	2.5974	6.88282	0.897938	5.92935	0.804858	1.81157	0.531311	0.152287	3.16581	3.45717	1.65365
NN9L2 6	NN9	38.0684	0.153295	2347.22	83.695	0.11069	7.57171	117.796	18.1155	5.21793	64.0543	123.666	435.901	120.967	9.41551	0	12.9183	468.81	169.713	356.462	39.6104	187.988	44.9596	11.4341	56.2421	9.07944	54.3525	11.4366	30.1157	3.88417	25.3886	3.44857	3.14824	0.618032	0	1.74	9.75209	5.30927
NN9L2 7	NN9	46.4081	0.153332	2409.54	60.1199	0.307526	0	65.7225	19.0232	5.20317	51.4647	74.0083	472.293	112.995	9.25241	1.5078	10.3077	264.569	177.314	417.507	43.9094	213.488	52.617	12.8929	75.2242	10.4692	62.8294	12.8345	34.1097	4.42939	29.8577	3.95004	2.9242	0.649189	0.0244776	0	9.24131	5.28084
NN9L2 8	NN9	45.3106	0.153135	2471.54	109.038	0.242335	0	86.4809	20.0602	5.39243	53.9933	95.1274	491.441	126.253	10.2976	2.43181	10.1081	330.384	183.952	423.54	44.7963	218.848	54.4607	13.0701	73.1349	10.7749	64.3703	13.325	35.3232	4.62302	30.5598	4.12376	3.28649	0.699313	0.762731	29.9321	9.9721	5.3814
NN9L2 9	NN9	45.8768	0.153137	2500.41	113.201	0.143431	29.7817	74.6835	19.975	4.8131	50.2652	79.1591	500.99	125.055	10.4171	1.85316	9.66055	277.901	189.232	427.635	45.5647	222.07	55.0405	13.054	73.4102	10.9162	65.2331	13.6022	35.9956	4.6817	31.0533	4.13627	3.2287	0.657962	0.904991	0	10.0277	5.32923
NN9L2 10	NN9	45.7039	0.153128	2488.46	108.916	0.187379	0.414859	82.7366	20.0675	5.73282	53.8881	91.8942	500.745	126.696	10.4673	1.72603	9.74323	318.996	190.169	436.357	45.7315	221.527	54.2767	13.2507	71.7301	10.6944	65.1722	13.4736	35.6811	4.65493	30.6166	4.09645	3.28906	0.701726	0.528252	0.125749	10.1684	5.28103
NN9L2 11	NN9	42.3221	0.153158	2424.83	103.209	0.281491	88.6229	89.845	19.1601	5.39543	55.0585	98.753	473.645	125.257	10.2087	2.44604	9.76991	344.361	183.686	422.716	44.2535	212.02	51.9355	12.4928	65.8603	10.1783	60.6011	12.7783	33.7689	4.3686	28.5213	3.90421	3.18943	0.676664	0.688076	0.677752	10.0113	5.54344
NN9L2 12	NN9	42.6639	0.153177	2442.81	104.861	0.609152	2.73241	89.0097	19.4982	5.60134	55.0998	97.9955	480.925	125.596	10.1698	2.87435	9.68771	342.501	186.783	429.326	45.1034	215.728	53.0455	12.5869	66.3185	10.3211	61.9896	12.9621	34.5135	4.43708	29.3579	3.98326	3.32621	0.645299	0.650381	3.4853	9.90909	5.12324
NN9L2 13	NN9	40.0633	0.153087	2503.07	86.7986	0.142106	0	116.239	16.6867	4.63813	63.4648	130.816	468.486	128.122	10.0655	0.848009	12.4537	488.033	188.628	392.354	43.3947	203.234	48.3294	11.8749	56.9157	9.55663	58.2598	12.326	32.7646	4.14391	26.9442	3.6908	3.37013	0.463411	0.0729235	0	10.6016	5.67002
NN9L2 14	NN9	43.4408	0.153119	2546.98	53.2909	0.525466	43.9185	63.6277	18.5732	5.43551	51.0444	74.7888	492.77	118.865	9.70475	0.550583	9.90515	265.442	203.445	479.812	48.6855	227.559	54.4737	12.8521	64.2555	10.6415	64.2331	13.3611	35.4253	4.56225	29.8055	4.05498	3.10003	0.575316	0.0642624	33.4802	10.4489	5.82998
NN9L2 15	NN9	45.9896	0.152823	2704.36	115.95	0.856778	1.37412	89.1466	20.3219	6.05079	53.6104	100.769	536.127	138.035	11.2027	3.70077	9.31868	354.206	217.508	495.744	51.2839	241.534	58.7321	13.9783	67.9673	11.5554	70.1465	14.6883	39.0544	4.97109	32.5723	4.50526	3.61644	0.508564	1.36269	0	11.6286	5.82234
NS106T1 1	NS106	32.2036	0.169787	2553.72	17.7141	0	0	66.9583	20.0472	5.76015	68.5669	61.0301	290.717	118.038	4.30826	0.806289	11.609	268.363	204.599	363.23	48.1317	212.931	49.6683	12.1816	52.4721	8.34468	47.3379	9.04565	23.8709	3.23296	22.0948	3.00273	3.06666	0.614673	0.385305	0	10.3096	3.01285
NS106T1 2	NS106	31.4265	0.16995	2398.84	28.5291	0.0382743	0	62.1286	18.987	5.5466	63.3442	56.8145	281.897	111.843	7.61501	1.26396	11.6062	249.577	198.375	347.843	46.0893	204.581	47.488	11.2682	49.9001	7.99711	45.0659	8.68379	22.9072	3.08267	21.0292	2.90049	2.92364	0.64133	0.0195626	0	9.84628	2.41029
NS106T1 3	NS106	36.3409	0.169691	2595.89	16.3791	0	0	62.0468	21.775	6.2801	53.6772	57.462	330.795	116.67	5.86861	0.203684	9.56907	248.43	228.362	399.572	52.6468	234.456	54.4399	12.0024	55.8964	9.10886	51.603	10.0308	26.3331	3.52226	24.5283	3.28806	3.01363	0.638911	0	0	10.7758	2.72383
NS106T1 4	NS106	33.5382	0.169729	2492.3	19.5959	2.00482	26.1222	89.1087	20.2736	6.09824	64.3042	91.4696	307.621	116.584	8.26541	0.415799	13.9098	364.933	206.052	356.848	47.3765	209.87	49.0884	11.3375	55.733	8.37703	47.7168	9.09876	24.0662	3.26391	22.4065	2.97622	3.04744	0.667799	0.0536931	0	10.1459	2.45827
NS106T1 5	NS106	34.5048	0.169573	2606.81	19.3727	1.69142	76.9482	92.1284	20.9343	6.48745	64.0415	93.9702	319.829	121.534	8.35952	0.128368	13.8547	372.025	214.342	359.453	48.5879	217.19	50.8538	11.8573	58.3652	8.74012	49.3068	9.47373	25.1479	3.37551	23.5475	3.08731	3.22754	0.667993	0.0135618	5.06115	10.5487	2.51716
NS106T1 6	NS106	33.7114	0.169529	2478.54	17.7316	1.67473	0	159.581	20.8802	6.07283	63.3418	173.509	315.565	117.971	6.9748	0.0346985	9.90345	631.157	209.118	352.526	47.0619	211.755	48.9004	11.5581	56.4623	8.41957	47.6309	9.14613	24.3723	3.28179	22.5282	3.00844	3.04303	0.656865	0.00536875	0	10.0631	2.43322
NS106T1 7	NS106	33.4575	0.169783	2438.25	104.971	0.171578	7.54881	70.7181	20.7769	5.65724	52.1221	64.5733	329.723	119.279	10.1698	0	9.34837	258.488	210.188	349.54	47.0355	211.901	50.0635	11.3025	55.3637	8.34596	48.3484	9.37335	25.1661	3.35375	22.7819	3.08153	3.0504	0.656324	1.01462	2.67584	10.1405	2.34992
NS106T1 8	NS106	32.545	0.169791	2425.41	107.92	0.308408	43.666	68.8507	20.0604	5.60989	50.203	63.1467	326.761	117.708	9.82609	0	8.99043	252.613	205.475	344.565	45.9976	207.795	48.9549	11.1002	53.8536	8.26784	47.4054	9.38652	24.8112	3.30885	22.9368	3.11766	3.02155	0.670966	1.04232	1.64251	9.98656	2.42098
NS106T1 9	NS106	34.4142	0.169635	2528.01	109.914	1.05166	41.2381	72.3634	21.3062	6.08874	49.1353	66.7519	349.921	126.871	10.2524	1.11468	8.8654	264.158	219.06	361.84	48.9596	224.167	52.5771	11.8628	58.0507	8.88124	51.5501	10.9876	27.3457	3.66907	24.6847	3.39592	3.24075	0.688172	1.11147	8.43507	10.825	2.41275
NS106T2 10	NS106	31.4356	0.169983	2027.99	75.2853	2.20406	277.453	92.5248	19.9723	6.62283	50.0921	82.0784	305.911	105.898	8.7873	10.0946	7.48949	335.237	173.907	285.112	39.9818	182.164	45.9407	10.1715	53.108	7.71605	44.6728	8.79911	23.3042	3.23645	21.9357	2.93553	2.84739	0.594632	6.73738	59.6435	8.82524	2.55489
NS106T2 11	NS106	29.1468	0.170113	2019.06	76.3742	1.28622	48.8263	84.5816	20.9921	6.05221	28.4926	81.13	330.336	107.507	8.84869	0	5.60554	296.14	201.564	327.305	44.7599	206.683	49.3383	11.0195	56.7499	8.37974	48.7416	9.43717	25.4318	3.34155	22.5447	3.07086	2.87355	0.616114	1.70951	16.5661	9.89762	2.8184
NS106T2 12	NS106	28.8321	0.170168	2023.61	72.7399	1.17081	11.2694	82.2498	19.8079	5.62666	50.9103	79.8311	314.328	108.115	8.47299	0	7.48893	287.482	187.375	304.016	41.7525	193.025	48.1161	10.3583	52.9249	7.90023	45.689	9.11348	24.0234	3.22211	22.019	3.00999	2.84704	0.587183	1.48839	34.8305	9.01017	2.06875
NS106T2 13	NS106	34.4065	0.170171	1846.85	63.0255	2.05963	0	98.5552	20.3322	4.72611	53.5091	94.6122	333.029	113.195	9.4297	0	7.57169	355.07	210.252	338.67	47.0303	216.5	49.2571	11.6536	57.5101	8.21145	48.4985	9.47226	24.9989	3.31184	22.2455	3.01912	3.02028	0.614136	0.594529	70.3251	10.2379	2.48862
NS106T2 14	NS106	36.6633	0.169838	2419.49	103.504	0.545718	0	65.3826	20.5121	4.88724	45.734	56.246	328.536	117.337	10.0042	0	7.70054	225.919	203.741	332.534	46.1452	216.162	50.342	11.9247	63.4574	8.39127	48.7462	9.56511	25.1789	3.38573	23.3181	3.12229	2.9964	0.678649	1.25433	0	9.87906	2.78291
NS106T2 15	NS106	36.5099	0.169858	2386.57	101.334	0.541746	0	64.907	20.8818	4.85197	46.9433	56.2151	327.546	118.55	10.0147	0	7.91373	227.135	205.643	338.064	46.8089	217.54	51.0043	11.9827	64.0026	8.52969	49.5035	9.52203	25.007	3.26928	22.8784	3.00578	3.03787	0.660638	1.12391	0	10.0527	2.31723
NS106T1 16	NS106	35.3861	0.16956	2628.9	75.403	0.670041	0	79.6092	18.2841	5.38367	59.9831	78.6384	327.769	123.528	8.65943	0.815357	10.1635	330.566	227.357	386.05	51.3575	228.01	53.0288	12.2416	54.1363	8.60042	49.852	9.89656	26.4001	3.52995	23.8672	3.22808	3.26183	0.652722	0.0523656	3.81122	10.9839	2.51177
NS106T1 17	NS106	34.6208	0.169631	2605.97	66.4437	1.11426	0	74.4272	17.7987	5.26385	61.8862	72.9997	320.642	120.909	8.13957	0.71816	10.302	308.45	220.314	373.119	49.865	221.093	51.4963	11.8084	52.2516	8.25189	48.3443	9.52314	25.3396	3.37188	23.1112	3.13652	3.08968	0.648759	0.0212744	2.18503	10.5357	2.71043
NS106T1 18	NS106	29.1919	0.170082	2214.2	107.365	1.43499	22.2408	55.0098	16.8612	4.67957	39.4563	49.2397	329.074	117.535	8.73932	0.9725	7.26615	197.413	178.645	294.432	40.2727	185.155	44.3019	9.93213	50.7396	7.8191	46.9296	9.64305	25.9678	3.5376	24.3349	3.40559	3.08894	0.605739	1.4208	13.1756	8.88459	3.09874
NS7T 1	NS7	23.4881	0.118873	1663.34	101.159	0.787736	4.565	66.2277	18.5854	5.89053	28.3749	31.7434	360.163	77.3866	6.51958	1.25225	7.00448	257.998	146.238	698.442	39.2481	183.957	49.2328	12.1048	60.6825	9.45549	55.671	11.3173	30.0499	3.96852	25.1791	3.41432	2.13243	0.440165	0.634593	7.0214	7.90842	2.8226
NS7T 2	NS7	23.8287	0.118795	1702.6	103.283	0.254768	3.34218	73.1723	19.5344	5.91993	28.9964	33.2048	370.44	79.3473	6.71602	1.25743	7.12294	265.395	149.78	725.241	40.575	193.692	51.8717	12.5205	62.2669	9.799	57.6411	11.8214	30.9621	4.13196	26.3603	3.58031	2.22857	0.506867	0.616166	6.88396	8.15547	2.88947
NS7T 3	NS7	24.0746	0.118776	1717.99	104.141	0.280616	3.0559	67.3643	19.3568	6.17735	28.3368	33.2604	368.026	78.3435	6.6832	0.977826	6.81817	260.44	152.128	746.936	41.6245	195.446	52.2378	12.2685	62.2156	9.71213	58.0429	11.8614	31.046	4.1103	26.7861	3.64562	2.14637	0.447845	0.786634	4.56194	8.25491	2.95441
NS7T 4	NS7	22.9727	0.11876	1681.91	101.47	0.246078	4.34749	67.3301	17.9917	5.579	31.3554	34.3544	377.256	80.8596	6.84223	2.10927	7.07088	270.144	166.884	791.639	41.6878	197.9	52.1651	12.5428	59.0888	9.74952	58.1165	12.091	31.3817	4.1654	26.4115	3.6636	2.29914	0.461513	0.715762	2.9772	8.98294	3.06509
NS7T 5	NS7	22.8235	0.118845	1666.49	99.3048	5.05673	6.71429	60.1097	16.4169	5.83052	25.1938	33.4455	358.264	80.8299	6.62858	1.01934	5.72571	258.244	152.953	745.862	39.0039	189.277	50.3947	11.7212	56.1495	9.15362	55.1775	11.538	29.7588	3.96022	25.3483	3.46531	2.18159	0.447226	0.734223	2.14772	8.58474	3.00177
NS7T 6	NS7	28.0944	0.118891	1427.95	108.532	0.522413	7.07568	67.66	21.0262	6.46991	31.9776	35.3756	423.865	80.7694	6.95424	2.97115	6.4034	256.002	171.553	777.011	44.6708	218.06	56.569	13.4984	67.5689	10.5716	63.1419	13.2826	34.6881	4.52739	28.8045	3.93041	2.15375	0.442543	2.19217	14.343	9.34604	3.42299
NS7T 7	NS7	41.4753	0.183392	2783.69	51.3069	0.182189	5.61142	84.9288	16.1843	5.24371	53.4422	70.8708	376.994	146.7	9.01766	1.16963	7.64576	400.215	174.651	475.684	40.203	190.79	50.4511	12.4672	55.3901	9.24506	56.9449	12.2953	31.9865	4.30564	28.3126	3.87457	4.20517	0.74214	0.657695	0.0331918	9.86361	5.47157
NS7T 8	NS7	40.9025	0.183638	2610.2	60.2327	0.239001	2.71536	73.9187	15.0726	4.87284	47.8987	60.4637	362.646	135.706	9.44571	1.82322	6.52417	333.281	157.52	436.461	37.9249	181.039	46.6749	11.4978	51.3864	8.77205	52.8479	11.2529	29.9432	4.02543	26.0654	3.66305	3.786	0.683116	1.05774	0.0462047	8.74146	4.97833
NS7T 9	NS7	41.0644	0.183523	2689.39	56.1283	0.162472	2.29817	76.171	15.745	4.95907	48.8409	66.1261	368.826	139.909	9.39471	2.32991	6.57535	373.048	164.948	456.999	38.789	183.867	48.5289	12.1201	53.8346	9.13853	56.1331	11.8652	31.0163	4.1464	26.886	3.76216	3.96896	0.727269	0.707142	0.0331324	9.37368	5.09329
NS7T 10	NS7	45.132	0.183136	2867.19	21.0512	0.14148	1.82601	127.375	15.3463	5.15129	50.579	97.697	415.347	135.743	9.29657	1.24465	6.35945	536.501	199.243	557.625	47.1967	215.731	56.9	13.9255	57.1787	10.0867	61.8863	13.1172	34.179	4.61663	30.8305	4.199	3.80851	0.748286	0.186462	0.0971662	10.2993	6.09106
NS7T 11	NS7	39.7465	0.18335	2709.67	11.4426	0.127904	0.215043	90.6803	13.8623	4.47829	47.3499	68.0813	363.174	133.992	9.42807	0.141532	7.14458	388.18	176.266	764.592	43.5954	195.945	50.1263	12.443	51.7917	8.91296	54.5751	11.6089	30.4062	4.01508	26.5549	3.70791	3.77384	0.695546	0.00811974	0.0588249	9.39277	5.43077
NS7T 12	NS7	40.3553	0.183308	2731.43	8.46572	0.312338	0.451248	111.286	14.191	4.61134	44.7407	81.0629	366.928	132.012	8.53164	0.177906	6.48878	471.026	184.121	687.871	44.1526	196.707	51.7902	12.7203	52.6419	9.03818	55.2624	11.7107	30.8365	4.18275	27.3022	3.80025	3.82424	0.704286	0.00751927	2.64915	9.84306	5.71757
NS7T 13	NS7	22.4396	0.118491	1776.66	103.232	1.51915	4.4475	64.7186	14.4388	4.51536	32.5067	42.2872	407.858	92.6933	7.53565	1.28474	6.90026	315.895	199.065	956.101	49.4534	226.775	58.2176	13.8767	58.6611	10.271	61.8856	13.0511	34.1698	4.49367	27.8904	3.98878	2.65436	0.526554	0.979966	2.99768	11.0749	3.64228
NS7T 14	NS7	22.4802	0.118497	1764.62	103.566	0.222021	2.82536	65.088	13.7142	4.3154	34.8999	42.962	398.171	90.1722	7.52211	1.168	7.25463	325.753	200.965	964.853	49.2893	228.202	58.4646	13.9763	58.758	10.2097	62.1388	13.0305	33.8527	4.41529	27.348	3.95957	2.5821	0.517595	0.941928	1.79922	11.2162	3.68674
NS7T 15	NS7	24.7346	0.11889	1368.37	96.6441	0.655469	6.48819	59.5992	14.8054	4.88551	27.5505	34.4445	439.418	82.7429	6.74937	2.03195	5.658	261.574	194.371	858.002	47.6465	223.506	57.1614	13.6453	60.368	10.6747	64.9375	13.9423	36.206	4.70513	29.097	4.15576	2.33982	0.466066	2.0297	12.1311	10.5339	3.68389
NS8L 1	NS8	33.1122	0.124464	1187.26	49.0005	0.65838	0.901513	52.1726	13.7792	2.90812	38.0595	48.8927	223.839	65.5161	5.03524	5.25542	5.79762	197.48	92.2616	233.739	24.5277	120.52	32.6717	7.82974	39.7571	6.11245	36.118	6.89699	18.2306	2.45252	17.0879	2.22032	1.70742	0.359496	0.762617	0	4.81022	2.29546
NS8L 2	NS8	30.925	0.124483	1172.62	47.423	1.79009	13.5464	47.956	11.4793	2.62215	36.1326	45.751	225.908	65.5047	5.00551	3.44274	5.37766	187.111	90.4945	234.718	24.2516	119.373	33.1908	8.00597	41.3032	6.43935	36.8756	7.027	18.796	2.52711	17.8542	2.35635	1.76782	0.354309	0.443843	0	4.90003	2.27703
NS8L 3	NS8	32.0629	0.12439	1230.18	51.4703	0.618652	13.0612	52.8626	11.4044	2.38018	43.4099	50.132	234.417	67.2002	5.28256	1.89957	6.2782	212.256	95.2872	243.884	25.5485	126.02	34.1609	8.51824	43.7392	6.59834	38.6638	7.36749	19.5755	2.6419	18.2333	2.38936	1.81867	0.372029	0.645638	0	4.94391	2.42513
NS8L 4	NS8	29.205	0.124497	1016.8	42.2039	3.58658	19.7408	89.4214	14.2762	3.37759	52.1875	74.3087	220.848	68.9508	5.12238	5.90776	6.20566	293.253	92.4008	238.071	24.4435	120.491	32.0335	7.77074	39.2709	6.04814	35.5174	6.89218	18.341	2.72594	17.0133	2.85251	1.76661	0.365651	1.23244	3.28831	5.05365	2.50092
NS8L 5	NS8	31.8972	0.12449	1005.97	37.5049	2.83952	90.5681	62.9865	12.5734	3.31108	43.0221	63.3303	232.354	66.6522	5.08799	2.10361	5.17379	252.669	96.5623	249.678	25.749	127.471	34.0507	8.44427	43.3966	6.48101	37.7371	7.25595	19.2485	2.61007	18.0195	2.36924	1.71573	0.393914	1.2375	4.07451	5.15252	2.55562
NS8L 6	NS8	32.055	0.124437	1219.91	52.5477	0.552012	4.30297	47.1009	11.5255	2.94884	34.9311	44.3434	224.263	66.6235	5.21387	1.85448	5.07766	183.74	91.6894	236.022	24.5619	121.556	32.737	7.95663	42.0465	6.21039	35.9908	6.97512	18.5652	2.52579	17.448	2.27809	1.72037	0.360976	0.693666	23.2799	4.78487	2.31467
NS8L 7	NS8	26.7259	0.1235	1630.49	115.639	0.11048	2.88029	72.0865	18.9755	4.97803	35.4312	43.9852	364.407	81.8734	6.91997	0.595616	6.85876	293.585	151.259	697.863	41.6975	202.852	52.0935	12.6149	69.6399	10.0147	58.284	11.5754	30.1876	3.96979	26.6835	3.44271	2.17517	0.436495	0.235797	1.08121	8.31079	3.27599
NS8L 8	NS8	27.3679	0.1234	1682.04	117.384	0.356172	5.63183	72.4947	18.884	5.11094	37.2081	45.2433	382.605	85.6804	7.3215	11.3884	8.03027	297.749	157.118	720.154	43.2283	212.081	54.4654	13.1661	73.8964	10.4972	61.1609	12.1199	31.6808	4.20262	27.8366	3.64287	2.24476	0.471118	0.559183	4.26081	8.72007	3.44474
NS8L 9	NS8	26.9745	0.12343	1663.64	116.295	0.198424	2.87899	74.0888	18.3948	5.12622	36.9529	45.7033	374.46	84.2566	7.12411	0.709243	7.39539	306.689	156.365	722.827	43.0766	209.717	53.2875	13.0998	72.561	10.1752	59.8136	11.8304	31.1868	4.08209	27.2522	3.53582	2.21585	0.436194	0.267023	1.52456	8.50675	3.36263
NS8L 10	NS8	27.2163	0.123223	1767.6	125.906	0.670774	1.48864	80.1024	19.6195	5.44855	36.234	48.7146	405.12	91.4194	7.6077	1.49332	6.80444	329.156	173.806	809.252	46.8853	225.375	56.5642	13.7337	70.1716	10.7219	63.0919	12.7322	33.2452	4.38245	28.6059	3.78377	2.35443	0.480897	0.355108	3.01169	9.25332	3.45713
NS8L 11	NS8	27.0417	0.123271	1746.84	123.237	0.71123	0.907065	80.0252	19.9061	5.41068	36.0802	48.4139	401.638	90.185	7.61872	0.570348	6.82138	322.014	169.404	785.385	46.3018	221.362	56.1613	13.5938	69.3836	10.5419	62.728	12.5693	32.7699	4.31414	28.5549	3.75525	2.39265	0.462941	0.46241	0.649581	9.31866	3.43999
NS8L 12	NS8	26.5139	0.123312	1718.24	123.467	0.177179	6.27713	79.021	19.5513	5.47602	36.3033	47.1391	393.483	88.5675	7.39386	0.572092	7.06995	317.807	167.024	775.589	45.2142	218.537	54.7908	13.4848	68.7091	10.4175	60.8515	12.5393	31.7513	4.19302	27.7813	3.6373	2.29584	0.449349	0.331413	2.78326	9.00489	3.42847
NS8L 13	NS8	29.0396	0.123255	1737.72	91.2976	0.99997	20.7856	76.7198	19.9547	5.59847	34.3988	38.421	405.432	81.0543	7.79214	0.978596	6.96201	326.744	174.98	846.261	48.4238	228.592	56.8003	12.9931	68.5581	10.9094	64.0849	12.7312	33.6006	4.38143	28.7999	3.77441	2.09666	0.464691	0.0487857	0.393629	8.54455	3.44358
NS8L 14	NS8	28.194	0.123401	1676.44	15.0744	52.8957	3.44699	79.2976	18.6137	16.3938	35.6233	37.5149	377.504	77.2096	6.32323	0.0855204	6.8488	325.861	162.179	776.717	44.0382	207.962	52.3297	12.653	64.9261	9.87389	58.2515	11.7451	30.7119	4.02491	26.403	3.5081	2.03291	0.437624	0.0418219	66.104	7.90792	3.11718
NS8L 15	NS8	29.7425	0.123188	1704.89	101.646	156.208	1.87504	83.2907	19.6844	40.0997	34.7891	40.163	411.042	81.8217	7.74675	0.374952	6.27946	330.447	167.969	804.653	46.2242	220.337	55.8034	12.9674	70.3877	10.6522	63.1724	13.0307	32.8051	4.33177	28.6315	3.74732	2.13887	0.472544	0.15045	11.1847	8.37145	3.46279
NS8L 16	NS8	9.88577	0.124462	964.39	30.1086	1.24495	19.5038	108.267	8.99739	2.62568	28.5719	192.677	160.109	103.268	4.64119	4.20818	1.46255	414.702	75.1934	336.484	19.6202	90.0209	22.519	5.45398	25.6803	4.04886	23.7324	4.99008	12.5687	1.67709	10.8196	1.4432	2.56943	0.35629	2.67137	20.2655	4.92661	1.70614
NS8L 17	NS8	10.8721	0.124437	950.753	16.5541	1.94508	21.3657	108.174	9.20335	2.70974	26.9039	186.447	176.767	104.732	4.93409	3.8173	1.44256	421.927	81.72	366.048	21.6279	99.8143	24.4441	5.88471	28.4474	4.5593	26.5814	5.42806	14.0846	1.89431	12.0848	1.62319	2.6739	0.311704	2.58906	19.9149	5.19359	1.85431
NS8L 18	NS8	29.6445	0.124431	1122.37	45.8381	1.74155	5.37315	63.1527	11.7212	3.91241	43.1803	56.9427	232.189	68.2014	5.36011	7.92223	6.09271	234.691	104.308	265.879	26.7915	127.439	33.987	8.18965	36.3368	6.00513	35.8123	7.07891	18.7232	2.47625	16.9003	2.23901	1.77574	0.351012	1.14285	33.8944	5.16978	3.05079
NS8T 1	NS8	24.7505	0.123656	1216.38	40.4102	0.443253	5.08979	86.0771	24.3694	7.75273	48.6769	57.5686	438.256	86.1286	7.35329	1.61883	8.35885	341.19	189.526	806.726	49.0214	237.08	62.6013	15.3984	69.6089	11.8061	68.5976	14.1849	37.0175	4.83759	30.7788	4.20297	2.38052	0.492287	1.29474	1.06892	10.8282	3.81526
NS8T 2	NS8	25.1189	0.123406	1462.01	68.1627	0.421961	4.85398	86.0534	24.469	8.01692	44.8956	56.5942	444.002	88.1351	7.42284	1.93633	8.23123	348.221	194.609	839.013	50.2934	242.001	64.7905	15.7089	71.952	12.0033	70.4192	14.4455	37.1839	4.88873	30.8959	4.275	2.46277	0.499533	1.19194	1.02217	11.2891	3.92946
NS8T 3	NS8	25.327	0.123338	1495.53	66.3423	0.256243	4.46014	86.4993	24.4727	8.07562	45.213	56.8921	460.512	89.8884	7.52662	1.75137	8.50631	345.753	196.419	886.385	52.0639	244.85	64.5498	15.6982	71.663	12.2415	71.12	14.7644	37.4494	4.99677	31.9956	4.29214	2.4919	0.511877	1.35577	1.04247	11.3048	4.07693
NS8T 4	NS8	26.4964	0.123599	1315.62	69.7506	0.33037	5.4675	83.5977	21.9886	7.34216	51.0861	56.366	427.338	83.8899	7.03464	1.88402	8.15702	324.605	177.603	779.845	46.9742	230.719	61.7031	14.8741	72.6298	11.4551	67.011	13.8001	35.8595	4.73701	30.3561	4.09977	2.29538	0.479494	1.24761	1.21411	10.1803	3.66808
NS8T 5	NS8	25.4964	0.12349	1554.97	89.4711	0.238794	5.64353	75.7972	20.5238	6.72903	43.4425	49.7093	403.928	82.7197	6.83641	1.51335	7.97724	302.579	167.398	730.506	44.6066	218.478	57.653	13.8568	67.8361	10.608	63.3452	13.2019	33.8027	4.44926	28.6248	3.88594	2.24851	0.458847	1.13274	0.89451	9.57952	3.51352
NS8T 6	NS8	25.959	0.123589	1447.94	76.0722	0.214053	3.97667	74.2678	20.7202	6.86607	43.7538	48.4529	399.856	81.3147	6.83361	1.27669	8.16071	297.585	168.59	734.682	45.1051	219.488	57.2466	13.9524	67.7989	10.5812	62.8203	12.8151	33.3561	4.39546	28.1119	3.80075	2.166	0.452451	1.06407	2.47502	9.42651	3.59595
NS8T 7	NS8	33.1876	0.124074	1527.89	56.3322	0.156286	2.17461	42.8627	12.7216	4.07487	32.6221	44.5952	264.352	77.0693	6.12068	0.891765	5.52374	198.711	121.215	314.577	30.9326	149.204	39.9823	9.67102	42.0152	7.01164	41.7612	8.70798	22.5836	3.01145	19.9777	2.73693	2.17271	0.437312	0.617974	0.970365	6.57009	3.05147
NS8T 8	NS8	29.2829	0.12421	1448.34	58.5265	0.235653	2.15484	40.4429	11.3477	3.6755	28.3297	40.324	254.196	72.6201	5.57074	0.738016	4.77463	176.728	110.193	280.614	28.0333	135.125	36.3892	8.75531	38.1656	6.56731	39.0487	8.15128	21.4885	2.90901	19.5419	2.72376	1.99939	0.389838	0.568913	0.826411	5.90799	2.73077
NS8T 9	NS8	29.5825	0.124257	1393.99	54.6168	0.267923	2.31177	41.6298	11.3498	3.51695	31.0651	40.051	248.493	73.0186	5.73067	0.863402	5.24208	177.548	110.657	281.361	27.9445	133.993	36.2202	8.70914	37.9664	6.39904	38.2303	7.8807	20.873	2.83279	18.9513	2.58614	2.02552	0.402837	0.565006	1.07969	5.96201	2.7853
NS8T 10	NS8	27.0503	0.124284	1384.33	59.2717	0.117374	2.06609	37.0526	10.6444	3.14911	27.2155	37.4086	245.166	69.8672	5.35479	0.967243	5.4829	170.343	108.834	278.384	27.4394	132.908	34.9777	8.40184	35.6845	6.3065	38.3156	8.02887	21.4316	2.92978	19.2567	2.73325	1.99475	0.395564	0.74452	0.766657	6.02956	2.81761
NS8T 11	NS8	28.918	0.124297	1300.26	59.3107	0.0977665	1.71065	40.2409	10.9414	3.38893	29.7968	40.6161	260.626	75.548	5.70137	0.96708	5.12202	178.607	118.185	296.205	29.3175	143.186	37.8661	8.86396	37.8326	6.73729	40.7735	8.68375	22.4752	2.99803	19.6815	2.83523	2.08367	0.399263	0.618063	0.840832	6.54815	2.94068
NS8T 12	NS8	29.5394	0.124095	1502.97	57.6501	0.199681	2.2549	41.3104	10.8149	3.43041	31.7712	43.5782	266.379	76.1234	5.98829	0.71835	5.19418	192.726	124.589	325.524	31.3115	150.364	39.7765	9.64129	39.7921	6.90089	41.4991	8.55598	22.8789	3.0734	20.1091	2.86459	2.1662	0.436773	0.635066	0.902514	6.80264	3.12932
NS8T 13	NS8	25.3004	0.123411	1451.17	76.7182	0.412831	5.90002	72.0142	17.9543	5.49462	43.7252	54.0665	438.555	88.9213	7.3197	1.92479	7.82365	330.291	201.696	888.226	51.2261	241.854	61.3109	14.6269	63.5933	11.1651	66.9097	14.1773	36.5353	4.82566	30.3363	4.29488	2.54028	0.500712	1.18831	2.22762	11.5844	4.13414
NS8T 15	NS8	22.0133	0.123418	1389.21	72.9836	0.993293	3.17273	83.3601	14.4723	4.72783	47.3293	53.8717	428.476	90.4831	7.12151	1.61088	7.40487	386.715	206.301	931.714	50.0179	236.749	60.4363	14.4616	61.3689	10.8763	65.2956	13.745	35.5312	4.62189	29.1282	4.18222	2.63149	0.503609	1.72271	3.54437	11.2777	3.5728
TRIB01SL 1	TRIB01S	18.7823	0.12231	3540.29	206.137	0.577713	3.38914	76.4186	8.61127	3.25377	86.0025	94.8828	242.913	233.318	11.0169	0.193111	9.0837	302.015	104.577	169.914	24.6686	109.256	29.521	7.76687	31.8425	5.53013	35.3105	7.64129	21.3267	3.05001	21.0412	2.91233	6.01762	0.772091	0.00841832	0.227393	14.7628	4.223
TRIB01SL 2	TRIB01S	17.5735	0.122713	2855.56	382.691	0.938545	48.9454	91.1583	9.88463	3.88404	23.7108	88.206	263.644	205.783	10.9581	3.67425	1.82504	258.219	102.068	169.56	25.3804	118.523	30.3431	8.00452	33.5859	5.89279	37.7788	8.37553	22.7981	3.30178	21.9009	3.01641	5.44183	0.738056	7.91171	1.75202	15.3773	3.4913
TRIB01SL 3	TRIB01S	17.37	0.122557	2972.23	396.34	1.05662	50.6393	93.3624	10.1647	4.09893	23.8643	88.7406	274.748	218.826	11.6705	3.86873	2.204	270.938	108.183	181.338	26.6067	125.751	32.4122	8.36436	35.2947	6.27213	40.8024	8.8692	24.3135	3.44155	23.061	3.22963	5.92458	0.827681	8.40727	15.4748	16.5656	3.72771
TRIB01SL 4	TRIB01S	21.0361	0.121466	3893.66	667.371	26.3046	45.6258	73.9616	10.3555	36.8364	26.0021	94.6635	319.123	275.516	13.1574	5.14962	2.15031	277.455	127.74	214.589	30.5361	144.007	37.6557	9.75865	39.9673	7.26978	46.9704	10.2884	28.3682	4.0514	27.0052	3.87486	7.21186	0.894028	2.2723	0.096922	18.7667	4.15711
TRIB01SL 5	TRIB01S	22.3145	0.122186	3146.99	479.809	5.71185	28.7833	85.3777	9.96437	7.50996	31.1166	100.581	339.171	260.242	13.3252	3.54184	2.54227	301.824	137.106	231.013	32.8459	154.552	40.462	10.685	42.4741	7.83497	49.1607	10.8776	29.7699	4.19713	27.5069	3.91493	6.85261	0.898063	4.57729	1.13054	20.4233	4.41561
TRIB01SL 6	TRIB01S	20.5615	0.122418	2976.36	444.528	1.41868	27.3542	85.6979	9.50734	4.47082	29.0633	95.0419	321.357	249.372	12.5839	3.34333	2.30888	280.149	130.06	216.411	30.6038	143.498	37.4209	9.86475	40.5502	7.24384	46.8565	10.2944	27.9838	3.95959	26.1413	3.70108	6.39532	0.84996	4.30243	0.194427	18.7968	4.03467
TRIB01SL 7	TRIB01S	17.8642	0.122979	2459.41	345.678	0.622352	32.8842	88.6659	7.60607	3.07379	33.9581	79.7546	259.512	199.779	10.4712	4.91383	2.11129	251.622	101.042	176.143	24.6868	116.752	30.311	8.09067	33.7531	5.78056	38.244	8.38221	22.9099	3.24886	21.789	3.03782	5.26257	0.719184	5.7423	189.64	15.2633	3.28271
TRIB01SL 8	TRIB01S	18.9368	0.123135	2321.31	315.887	1.80837	24.9965	96.1992	8.16666	4.86746	35.2052	87.3013	287.613	220.452	10.8778	2.97092	2.27096	266.516	108.298	185.997	26.8886	126.347	32.9893	8.81251	36.7028	6.45417	41.3836	9.03941	24.9226	3.50742	23.675	3.30584	5.96198	0.758793	8.55227	0.641434	16.4137	3.54708
TRIB01SL 9	TRIB01S	18.0066	0.122353	3182.63	487.267	0.232333	26.1403	73.4848	6.5279	2.52211	30.6898	90.1265	265.982	232.457	11.4422	3.99161	2.13465	270.701	108.942	186.448	25.4892	121.256	31.5647	8.37331	34.3854	6.00558	38.6403	8.4343	23.5422	3.34186	22.2412	3.10859	5.80471	0.767719	3.50806	0.0270242	15.3061	3.50903
TRIB01SL 10	TRIB01S	19.4599	0.123035	2333.49	306.95	10.1946	42.6614	96.2435	8.59744	9.10898	24.15	101.005	304.949	231.981	12.4269	2.56703	1.52094	318.389	121.075	200.04	29.6751	139.291	35.2534	9.31955	38.379	6.77299	44.3793	9.69624	27.1752	3.87987	25.5859	3.51824	6.04708	0.861146	7.15087	0.394935	19.76	4.98546
TRIB01SL 11	TRIB01S	17.9251	0.122251	3139.51	464.332	75.4627	104.247	83.689	7.82533	40.1144	22.0438	92.3676	283.217	240.32	12.2927	2.28435	1.49095	278.71	119.395	191.078	27.7797	128.596	33.009	8.43206	35.6644	6.30121	40.4939	8.9352	24.5808	3.4537	23.0824	3.23269	6.00816	0.792063	4.57524	0.16848	16.9549	3.72974
TRIB01SL 12	TRIB01S	15.2298	0.123017	2512.8	369.507	2.15832	22.8187	88.731	6.29903	4.38613	23.2014	86.2115	252.335	207.563	10.8596	2.59967	1.69667	268.732	101.563	172.833	25.239	118.145	29.6588	7.67273	32.0333	5.62254	36.3272	7.95803	22.0014	3.08131	20.6189	2.9109	5.52948	0.75083	7.21266	2.33001	15.4967	3.48901
TRIB01SL 13	TRIB01S	16.8574	0.122171	3275.45	575.819	0.443576	28.6101	81.0624	5.90607	2.41058	33.6593	95.5976	269.151	232.815	11.6572	7.58653	2.05675	305.027	110.612	190.8	26.5064	123.546	31.6707	8.42957	33.8687	5.85992	37.3549	8.32974	23.1777	3.27198	22.1032	3.05941	5.83505	0.734212	4.24668	0.458125	15.9526	3.59767
TRIB01SL 14	TRIB01S	18.4449	0.122481	2944.98	478.245	1.66034	32.7213	82.3996	6.88998	3.34519	28.7395	93.1687	294.745	228.835	12.2084	3.80668	2.0026	287.943	115.535	201.711	28.6139	132.998	34.2291	9.05322	36.4913	6.46088	42.2354	9.07449	24.8435	3.5642	23.7036	3.30287	5.74962	0.795486	4.45205	0.421552	16.9308	3.77286
TRIB01SL 15	TRIB01S	18.5033	0.123112	2221.86	258.039	65.251	105.371	89.4193	7.89928	48.4019	20.7501	102.394	296.832	214.014	11.9539	4.25798	0.965166	299.443	119.693	196.942	28.8503	134.713	34.6414	9.03889	37.5315	6.36581	41.2736	9.01973	24.682	3.50468	23.2644	3.21113	5.29474	0.780462	7.55148	5.22975	17.6284	3.72761
TRIB02NL 1	TRIB02N	22.4138	0.12796	2052.02	545.803	0.781378	15.4095	64.1022	6.89836	2.95479	31.3418	59.0435	225.99	214.083	7.47769	0.761279	1.04796	273.048	68.5204	228.586	17.8802	88.7843	23.7755	6.33879	27.9103	5.24419	34.3225	7.45675	21.0559	3.01525	20.2789	2.82338	4.9605	0.499794	2.8347	0.0348119	9.66607	2.44781
TRIB02NL 2	TRIB02N	23.7141	0.128045	1941.38	405.468	0.383547	15.6049	91.8404	6.86221	2.78406	36.9514	70.2477	248.509	231.689	7.76452	1.12907	1.16213	332.063	72.451	245.303	18.8201	93.2837	25.292	6.66858	29.2296	5.48964	36.168	7.99443	22.4909	3.20495	21.4995	3.01248	5.44405	0.540016	4.32202	31.0941	10.4267	2.58138
TRIB02NL 3	TRIB02N	21.5479	0.12813	1879.61	508.642	1.77664	20.8385	71.6526	6.835	3.64822	35.0452	63.233	226.926	185.815	6.56706	1.63004	0.857304	291.8	65.4138	222.109	17.48	86.1628	23.1873	6.11515	27.6703	5.08875	34.2983	7.52714	20.4546	2.94967	19.9495	2.75853	4.59058	0.451774	4.68098	0.173206	9.07939	2.19009
TRIB02NL 4	TRIB02N	11.9551	0.128012	1615.36	886.55	6.58001	44.6058	110.949	5.23457	5.02292	37.1511	118.223	139.325	205.477	6.33323	2.5019	0.931142	458.412	50.2226	142.699	12.6409	59.092	15.5275	4.00948	17.7954	3.24052	21.3534	4.79368	13.3958	1.91586	12.8808	1.84642	5.72472	0.452118	5.73651	5.16216	7.56223	1.90099
TRIB02NL 5	TRIB02N	11.8388	0.128439	1475.54	425.109	1.55078	33.1494	126.117	4.79126	2.49711	40.7212	122.199	134.081	194.257	6.36063	1.11886	1.04533	479.844	51.217	144.76	12.7311	60.7813	15.631	4.0941	17.3078	3.14941	20.9288	4.47323	12.5335	1.82695	12.0764	1.72052	5.37145	0.446387	5.36749	135.381	7.56998	1.86715
TRIB02NL 6	TRIB02N	12.0814	0.128427	1588.4	417.054	2.83939	29.5519	113.761	4.55938	2.82501	40.7073	120.977	138.179	196.976	6.55053	0.949266	1.28315	480.461	50.5029	147.621	12.6407	59.3596	15.4315	4.05398	17.4328	3.20442	21.1676	4.56821	12.8635	1.86328	12.3193	1.73042	5.34869	0.455038	7.52098	1.59743	7.70978	1.90721
TRIB02NL 7	TRIB02N	11.6792	0.12809	1725.43	726.303	7.46026	30.7937	107.983	4.86227	6.45847	36.2459	113.371	128.805	193.656	6.07218	1.25599	1.30153	455.873	48.1296	138.381	12.2593	59.2769	15.0294	3.84972	17.5131	3.07798	20.3429	4.47904	12.3748	1.77113	11.9299	1.66186	5.16821	0.428339	4.41682	14.4061	7.29259	3.06029
TRIB02NL 8	TRIB02N	11.613	0.128945	1235.16	179.13	0.516567	15.2041	109.911	3.53698	1.27528	36.0657	115.711	131.829	193.21	6.21603	1.11882	0.87218	465.075	46.1158	136.369	11.8839	56.1297	14.5148	3.83134	16.8649	2.98136	19.6444	4.36395	11.9893	1.7217	11.5853	1.62138	4.932	0.435632	5.18494	13.0462	6.97249	1.77518
TRIB02NL 9	TRIB02N	10.4127	0.128881	1397.08	150.708	1.74127	14.9203	109.591	3.44857	2.4299	32.4512	108.981	125.364	205.213	6.39979	1.25508	0.878616	424.596	43.7641	130.079	11.3268	53.6447	13.8073	3.55094	15.7805	2.83829	18.3883	4.10334	11.55	1.6435	11.1694	1.56737	5.2524	0.436433	5.13174	0.668869	6.97469	1.71262
TRIB02NL 10	TRIB02N	10.6491	0.128448	2014.94	22.6005	12.7755	10.6783	113.399	3.03637	5.94642	45.2976	123.396	116.941	213.489	3.2113	0.0989871	1.05696	501.445	46.5982	133.477	11.409	53.1906	13.2295	3.49501	14.6411	2.61347	17.0588	3.79544	10.5446	1.49617	10.2001	1.40949	5.02836	0.408102	0.037547	0.0456687	6.67826	1.78415
TRIB02NL 11	TRIB02N	10.5764	0.128381	2081.66	17.9171	8.63	7.32411	110.976	2.81597	4.66014	45.328	128.864	119.519	220.114	2.80015	0.046709	1.05294	521.662	48.2119	136.847	11.6945	54.994	14.0195	3.69452	15.3979	2.7533	18.0189	3.90154	10.928	1.67199	10.9277	1.4809	5.34782	0.435541	0.0142032	0.239379	7.06173	1.89965
TRIB02NL 12	TRIB02N	10.8458	0.12727	2162.94	1272.5	6.30697	42.2458	109.141	4.29114	4.86423	37.5534	110.579	123.306	233.257	6.5115	1.47648	0.965004	462.463	46.2977	132.893	11.7127	54.6786	14.2516	3.75758	16.4114	2.96295	19.3949	4.34182	12.1794	1.78595	12.3039	1.71361	6.31728	0.438596	5.09231	17.4007	7.16425	2.71119
TRIB02NL 13	TRIB02N	21.8388	0.127805	2158.24	530.052	1.25915	19.0468	66.9752	5.30532	2.65221	29.8222	67.1278	236.599	223.783	7.88906	1.92802	1.06666	320.575	75.3618	252.7	19.3532	95.6944	25.0505	6.67499	28.8476	5.30604	35.4699	7.83983	21.7847	3.1147	20.8921	2.90327	5.2614	0.528714	4.51716	28.7853	10.9504	2.6832
TRIB02NL 14	TRIB02N	22.44	0.127529	2394.3	648.933	1.23468	16.4918	64.2492	4.77489	2.85955	29.5451	63.5259	247.443	236.666	8.22647	1.07077	1.16729	306.861	74.9013	256.738	19.7197	96.9828	25.6014	6.73131	29.7068	5.53503	36.1091	8.02938	22.7196	3.24142	21.5035	3.01892	5.52833	0.557384	2.87428	0.113373	10.949	2.72608
TRIB02NL 15	TRIB02N	17.234	0.128513	1542.99	378.443	0.437319	21.0163	79.7639	3.87016	1.71769	23.7923	71.3497	191.477	191.981	6.62224	1.76701	0.778794	343.496	60.1266	199.745	15.6578	76.0305	19.8703	5.30498	23.0456	4.16459	27.8615	6.2439	17.474	2.46726	16.7308	2.40288	4.74521	0.439038	7.49775	37.2694	8.76815	2.14437
TS01 1	TS01	28.5471	0.133064	1806.49	79.5036	0.267034	2.65041	42.5738	20.3504	6.40301	30.1824	36.0255	320.536	86.8976	7.16589	1.08511	6.8584	182.334	171.495	328.423	40.7446	189.393	49.9014	11.932	49.6068	9.3624	54.7569	11.1715	30.5663	4.24618	28.2479	3.91068	2.45854	0.503372	0.706736	0.230385	10.4808	2.50883
TS01 2	TS01	26.8925	0.133056	1805.38	78.5635	0.371603	2.24909	46.0243	20.0492	6.36429	29.514	38.9956	321.126	88.5814	7.31354	0.943143	6.60176	196.414	170.941	328.344	40.406	188.338	50.173	11.9703	51.0598	9.37366	54.7137	11.2519	30.198	4.1942	28.1192	4.01081	2.56106	0.512838	0.566188	0.443568	10.8104	2.49778
TS01 3	TS01	27.6224	0.133054	1844.51	8.53993	0.105888	0.303558	54.8754	18.5984	6.51595	35.1565	40.9834	312.7	83.7158	4.50293	0.160916	7.29799	217.588	174.531	346.09	44.9203	201.007	50.959	12.1883	52.5672	9.27041	54.2454	10.9083	29.3631	4.15854	27.9691	3.88879	2.45352	0.489049	0.013005	0.0376262	10.8128	2.70494
TS01 4	TS01	28.6145	0.132916	1950.22	75.4234	0	1.88392	49.294	20.5585	6.37533	30.1806	43.0862	317.183	91.6113	7.80911	0.964855	6.54898	208.28	171.024	335.501	41.7822	198.955	51.9093	12.4406	56.7579	9.5951	57.2632	11.6995	30.9018	4.21919	28.6005	3.93158	2.70301	0.547077	0.822749	0.467462	10.8719	2.61854
TS01 5	TS01	27.1282	0.133004	1887.42	73.4352	0	2.44769	46.4311	18.6593	5.97537	30.1162	41.4895	315.013	91.5723	7.33561	0.93279	6.70144	200.647	160.05	321.196	40.8183	189.333	50.0633	12.0391	54.4728	9.18666	54.2772	11.0901	29.5944	4.09568	28.0621	3.88307	2.63477	0.512108	0.727659	0.54992	10.3404	2.42809
TS01 6	TS01	27.1949	0.133074	1827.85	74.7543	0	1.38602	46.3861	18.6367	5.8786	28.6142	38.2774	312.523	88.2749	7.28289	1.1457	6.11674	184.17	159.954	312.883	38.8932	185.891	49.1147	11.7706	52.9274	9.05355	54.2121	11.0402	29.6021	4.14565	27.8876	3.8751	2.47868	0.49001	0.989879	0.425056	9.93262	2.42694
TS01 7	TS01	25.3124	0.133314	1625.59	78.1905	0.501608	2.49735	43.1934	16.8774	5.08416	26.4216	36.6631	297.025	84.4081	6.29213	0.798741	5.7633	175.845	136.391	269.131	34.5414	166.589	43.5199	10.492	49.1731	8.21934	51.1478	10.5989	28.6315	4.04427	28.177	4.03408	2.4155	0.455127	0.647871	0.478629	8.75888	2.13631
TS01 8	TS01	26.9959	0.133218	1689.83	75.0138	0.295525	2.29606	46.8603	16.9151	5.3105	29.811	39.7474	292.561	85.0679	6.87771	1.6024	6.52234	194.392	148.251	291.458	36.7635	179.489	46.7133	11.2313	53.0594	8.606	51.6651	10.491	27.9938	3.90154	26.8286	3.76057	2.37764	0.467283	0.664881	0.418064	9.37821	2.27866
TS01 9	TS01	29.2079	0.133193	1631.87	68.9123	0.725771	2.6254	49.5394	18.3405	5.63671	33.1843	41.335	314.988	92.1133	7.44845	1.22005	7.02959	201.51	161.117	321.265	41.0598	194.702	50.8433	12.1386	56.5911	9.08014	55.7193	11.3863	29.8765	4.15802	28.2327	3.85645	2.55009	0.508477	0.822483	0.557028	9.97764	2.48856
TS01 10	TS01	22.5583	0.133798	1046.17	45.194	0.591743	2.69871	65.1074	16.0257	4.85989	34.568	50.4924	259.084	70.3536	5.54932	2.63187	6.29818	239.168	125.162	269.722	32.3885	153.166	39.6024	9.25212	43.8064	7.14587	43.963	9.3067	24.7442	3.50838	23.9026	3.33832	2.04727	0.40943	2.28491	3.25512	8.66259	1.99506
TS01 11	TS01	28.505	0.132939	1946.14	76.2193	0.413342	1.86509	49.8004	17.4744	5.56355	32.5938	43.8726	310.382	90.8751	7.54092	0.922189	6.93065	211.228	167.347	326.428	41.2966	195.113	50.2739	12.1197	54.0581	9.02592	53.9541	10.889	28.9917	4.00233	27.1236	3.72995	2.47708	0.513812	0.720069	0.75463	10.5649	2.55545
TS01 12	TS01	29.8513	0.133042	1790.35	70.0679	0.241592	2.31158	48.4086	18.2242	5.73618	31.8673	43.2619	320.056	91.2066	7.56285	0.94943	6.60917	206.392	173.269	340.307	42.3902	201.885	52.0322	12.5433	55.6067	9.03645	55.23	11.2081	29.3554	4.05954	27.606	3.81766	2.52387	0.526899	0.828934	0.452539	10.3936	2.58023
VN2T 1	VN2	24.6482	0.138084	1264.9	56.6217	0.139799	4.29643	59.4509	18.8048	5.98879	56.2848	58.2114	424.15	85.9666	6.17594	1.21665	9.62545	257.552	233.52	230.144	40.6496	191.294	42.9026	10.1202	48.751	8.54467	48.6811	10.6862	28.1748	3.66023	22.7898	3.23427	2.31309	0.438751	1.29946	1.8554	8.22778	2.6695
VN2T 2	VN2	23.0622	0.13823	1210.55	61.3504	0.140141	2.66514	54.6381	16.9176	5.16519	59.7247	50.2	385.932	78.8635	5.77472	0.834642	10.2153	224.807	209.995	209.468	36.8418	171.938	38.0573	9.03752	42.3502	7.16127	43.6303	9.59033	25.7211	3.28818	20.0648	2.85596	2.06673	0.409677	1.53826	1.66681	7.20984	2.50179
VN2T 3	VN2	23.7162	0.138251	1193.97	60.7946	0.687124	2.09873	49.0277	16.039	5.35254	46.0826	48.9495	398.064	79.9438	5.5704	0.66427	8.21077	207.162	209.949	211.283	36.4367	172.753	38.8959	8.74752	42.9254	7.40729	45.0726	9.99921	26.5213	3.42838	20.8175	3.04409	2.1607	0.407052	1.41345	3.44664	7.1425	2.4425
VN2T 4	VN2	31.0248	0.137021	1611.73	124.863	6.87303	1.44859	175.297	18.5543	6.92374	43.5994	54.6034	525.207	81.1409	6.91026	0.645923	9.93561	658.455	192.427	864.938	47.2674	214.387	56.0425	13.6819	66.0722	10.7998	66.2072	14.2903	37.5052	4.87642	30.8976	4.35029	2.28713	0.445026	0.181137	0.422648	9.67319	4.41294
VN2T 5	VN2	28.9524	0.137177	1557.07	119.085	0.0883	0.696353	162.77	17.1723	5.4011	41.6124	53.8733	502.271	78.0007	6.71804	0.593875	9.2858	627.037	181.622	805.108	44.6243	202.867	52.0728	13.0055	61.4414	10.2468	62.0319	13.508	36.0219	4.65674	29.6523	4.18868	2.19911	0.442264	0.168416	0.310499	10.0649	4.23967
VN2T 6	VN2	28.9431	0.137276	1575.22	25.8194	0.0432746	0.118248	169.1	16.6736	5.70303	35.3827	65.6883	470.116	73.603	6.00265	0.0341994	5.36014	653.048	176.191	771.807	44.189	199.08	50.8025	12.7166	57.5047	9.81545	60.2283	12.9631	33.8821	4.47042	28.3012	3.95897	2.08938	0.436835	0.00735993	0.00651921	9.1564	4.45572
VN2T 7	VN2	31.881	0.13696	1728.36	3.02543	4.55488	0	180.978	17.0557	6.62746	42.5891	60.8755	518.746	83.8088	3.89966	0.116281	8.34131	708.841	200.006	932.313	48.3273	220.997	56.1633	13.9388	63.5163	10.7968	66.6944	14.4486	37.4009	4.88633	30.6966	4.2451	2.25209	0.482687	0.0113963	1.08464	10.3103	4.89875
VN2T 8	VN2	31.2715	0.13705	1646.5	14.151	0.517755	0	172.945	17.2023	5.87033	39.1984	51.2084	517.098	77.8251	6.31406	0.141732	8.03758	674.09	200.628	927.379	49.0515	220.588	55.8834	13.8016	62.9224	10.8006	65.9588	14.1029	36.9563	4.74701	30.1608	4.24885	2.14391	0.470667	0.0149148	11.9793	10.2128	5.03264
VN2T 9	VN2	31.9899	0.136993	1661.58	31.1439	0.0274079	0	176.774	17.7638	5.9203	38.7936	51.501	517.783	78.4553	7.41292	0.21916	8.0049	676.874	201.937	968.023	50.756	225.371	56.4432	13.9222	64.0509	10.8625	66.4748	14.3645	38.0981	4.96025	31.3596	4.30852	2.19134	0.477456	0.00764509	0.101179	10.0806	5.05913
VN2T 10	VN2	22.2671	0.138159	1326.43	56.3621	0.0925443	2.187	50.9901	11.5943	3.57336	57.1402	58.4434	354.654	90.0411	6.21223	0.657083	8.25805	254.867	204.431	209.921	35.4218	164.414	36.4488	8.66578	40.0479	6.53157	40.2817	9.15492	24.3694	3.15108	19.1873	2.83858	2.51802	0.445755	0.5543	0.759432	7.69096	2.61398
VN2T 11	VN2	24.194	0.138184	1236.53	55.9096	0.191898	2.33745	55.4755	12.6679	3.86904	54.7731	59.7995	374.776	87.6671	6.152	0.957854	8.33698	258.328	216.634	223.935	37.7873	174.414	38.5133	9.29569	42.5254	6.96891	43.3719	9.56811	25.3415	3.24421	19.9028	2.91661	2.39747	0.444341	1.08004	0.723563	7.82506	2.68861
VN2T 12	VN2	24.9479	0.138154	1213.22	56.0809	3.03929	5.41836	54.3769	12.8091	4.82651	53.5753	60.3752	397.198	87.2697	6.08081	0.850138	8.52141	262.361	234.035	234.032	39.8615	185.335	40.3707	9.76437	44.8005	7.37077	45.3803	10.1835	26.8716	3.47171	21.0533	3.08995	2.37354	0.432922	1.15198	1.04391	8.1445	2.73873
VN2T 13	VN2	24.5123	0.138135	1076.99	37.6546	0.107385	1.37329	77.0533	11.9538	3.8609	64.889	97.707	403.376	98.9793	6.68582	0.961563	8.58842	401.459	240.644	251.158	41.5257	194.521	42.3974	10.043	45.3106	7.53117	46.913	10.2874	26.9661	3.44251	21.0407	2.99097	2.8888	0.496399	1.82915	0.409724	9.03972	2.87855
VN2T 14	VN2	21.6045	0.137443	1339.87	138.988	0.257318	1.87665	231.934	9.24311	3.07487	41.227	68.385	251.591	94.014	7.24082	0.563982	7.14211	1068.63	119.536	596.569	32.4818	152.355	40.3703	9.51859	37.2577	6.74594	40.737	8.43132	22.309	3.07471	20.5727	2.97621	2.60182	0.481148	0.566863	1.85533	11.0149	5.55088
VN2T 15	VN2	15.8773	0.137935	1213.29	132.095	2.4262	1.99213	167.581	7.30471	2.99258	32.7455	52.0834	226.084	82.3007	5.24713	0.270438	5.72157	773.842	83.6951	442.787	24.3498	114.562	30.6467	7.23807	29.3422	5.598	34.8587	7.45687	20.5543	2.94771	19.6566	2.92582	2.285	0.365973	0.299165	3.63317	7.90581	4.01637
VN4L2 1	VN4	33.9354	0.0921715	657.751	192.669	0.648978	3.00622	89.5181	3.40436	1.82597	64.5716	61.3479	134.903	60.0184	3.21084	1.70396	4.84839	436.225	31.1224	50.1569	7.73203	41.9882	11.1806	3.08928	15.5511	2.69122	17.6337	4.09967	11.5813	1.63009	10.9175	1.52934	1.71573	0.260065	0.785837	2.88548	6.11982	4.06047
VN4L2 2	VN4	34.8776	0.0921564	635.122	189.107	0.564888	2.09386	97.0835	3.17435	1.591	65.6722	64.9548	140.135	59.1162	3.26185	1.52928	4.89979	472.394	33.6188	52.5978	8.26103	44.593	12.0358	3.28253	16.3399	2.75835	18.4048	4.34347	11.8765	1.67078	11.2658	1.61101	1.68545	0.274494	0.858116	3.07687	6.7432	4.36231
VN4L2 3	VN4	34.2858	0.0923196	583.559	81.0388	0.198256	1.5345	87.8899	2.92556	1.40652	52.0494	56.5007	139.989	66.5465	3.91339	1.02488	4.37433	439.263	33.2921	52.6394	8.16539	44.3475	11.7351	3.27782	16.1492	2.79538	18.4133	4.30832	11.9416	1.66471	11.1736	1.58196	1.79414	0.296696	0.6419	1.72949	6.6201	4.38845
VN4L2 4	VN4	38.3627	0.0919931	746.807	226.9	0.666213	1.666	95.9932	3.59152	1.6699	78.4373	71.5473	148.397	61.5833	3.35884	2.02196	5.50013	494.992	35.0848	55.8988	8.87415	48.445	12.8992	3.6095	18.4144	3.00514	19.8338	4.57087	12.4119	1.73598	11.4469	1.56477	1.64311	0.241638	0.859116	9.87382	6.46458	4.37929
VN4L2 5	VN4	35.4993	0.0918665	858.831	280.075	0.841162	18.7308	101.949	3.36052	1.63292	71.6976	70.9152	140.93	65.122	3.50887	1.95621	4.96072	504.947	32.0825	51.4057	8.09774	44.1737	11.8573	3.31395	17.2993	2.77673	18.6477	4.24749	11.8233	1.66408	11.0619	1.52811	1.78235	0.247294	0.849633	2.32677	6.0852	4.48406
VN4L2 7	VN4	38.0475	0.0920897	675.747	218.24	0.391349	2.1903	85.9686	3.03293	3.8366	58.8592	44.5824	164.696	62.2338	3.87986	1.01395	6.02233	463.118	35.6746	57.3493	9.57014	49.06	13.179	3.72873	19.2923	3.13757	20.5912	4.86809	13.617	1.90388	12.6105	1.77428	1.68375	0.293791	0.876829	4.76738	6.69058	5.00345
VN4L2 8	VN4	38.6657	0.0916915	939.308	431.624	4.64905	1.82765	85.4007	3.19155	3.17393	56.239	41.5337	172.319	67.9948	3.85556	0.80301	5.39608	465.987	37.9795	61.0746	9.48732	51.2187	13.7057	3.83847	20.2125	3.27622	21.9375	5.19202	14.0413	2.00394	13.2898	1.91406	1.8461	0.281602	0.899921	1.76817	6.92918	5.18487
VN4L2 9	VN4	38.787	0.0919704	706.188	241.805	0.739943	1.84295	94.9167	3.12424	1.32111	55.1405	59.2404	182.526	61.6112	3.50183	0.908824	4.78808	546.106	40.1625	64.4691	9.92012	54.4249	14.3039	4.069	20.8689	3.37784	22.7651	5.36077	14.7442	2.04822	13.5513	1.93103	1.70401	0.256738	0.883392	0.487854	7.31338	5.1765
VN4L2 10	VN4	34.2762	0.0918948	809.486	359.806	0.224044	2.51026	77.9566	2.8268	1.51175	38.7084	40.5516	166.989	59.1661	3.40998	1.04736	4.45544	454.145	37.7174	58.3608	9.32434	51.2538	13.6625	3.77995	19.7366	3.24449	21.4459	4.96536	13.9785	1.97207	12.7964	1.82329	1.63943	0.258942	0.719267	1.28805	6.71566	4.73217
VN4L2 11	VN4	35.2077	0.0916548	1228.39	40.9746	0.658837	0.144413	105.365	2.09949	0.882623	206.334	54.8425	153.16	70.885	2.99161	0.12472	83.9455	532.362	36.4369	59.6184	8.80099	47.5053	12.5116	3.64713	17.4475	2.90389	19.2678	4.48091	12.4928	1.80502	12.2616	1.71512	1.99881	0.311229	0.00254512	0.0499372	6.47577	5.24908
VN4L2 12	VN4	34.0226	0.0916493	1138.73	262.263	63.9992	2.87648	78.8559	2.16555	21.3045	102.931	48.7075	143.109	82.3841	5.15829	0.297846	17.0207	444.951	32.8321	53.1884	8.28216	43.7199	11.5634	3.21797	16.3299	2.64609	17.7457	4.13485	11.7543	1.65911	11.3476	1.59009	2.17707	0.300797	0.00524781	0	6.03995	4.58574
VN4L2 13	VN4	31.8279	0.0918455	864.469	287.19	1.82933	38.82	90.6625	2.8298	1.80981	65.0852	74.8505	148.538	65.264	3.28157	1.637	4.36242	500.419	35.1806	57.83	8.54305	47.3199	12.5359	3.45664	17.6861	2.88698	19.3806	4.56335	12.7346	1.77127	11.7695	1.71273	1.81793	0.262109	1.0039	1.59932	6.28987	4.13233
VN4L2 14	VN4	31.0913	0.0916463	1234.62	201.568	0.0260266	0.102211	90.3658	1.77729	0.763172	120.589	51.0769	138.88	77.0032	4.68911	0.14857	25.2638	484.805	33.1314	56.5901	8.03591	42.3081	11.1884	3.25465	15.6506	2.59177	16.9145	4.03119	11.405	1.59795	10.9502	1.5623	2.1202	0.306862	0.00159792	0.0084168	6.04945	4.71896
VN4L2 15	VN4	31.7486	0.0916485	1221.54	214.524	3.3179	0.267296	94.0513	1.75221	1.84763	119.29	49.4435	135.573	75.206	4.67306	0.159059	24.5417	480.567	32.5905	55.7361	7.97776	42.002	11.269	3.1959	15.3276	2.55318	16.7986	4.02292	11.2626	1.5925	11.0425	1.51396	2.123	0.30262	0.00194784	0.0298569	6.01246	4.86062
VN4T 2	VN4	2.25592	0.148837	369.347	108.123	24.6253	217.686	19.4068	1.88365	6.99006	16.552	33.2182	34.4316	52.4677	3.23805	62.4679	0.088384	79.2618	9.85791	22.9704	2.00421	10.0976	1.60476	0.601768	3.26958	0.557216	3.78862	0.873271	3.19601	0.443467	3.59029	0.567073	1.63325	0.525005	0	14.1328	0.861353	0.73956
VN4T 3	VN4	7.24665	0.148083	985.324	162.793	0.28565	79.3684	62.2842	4.0519	1.24985	74.4855	101.701	80.352	141.695	3.61415	0.417912	3.52272	266.585	34.7699	87.6452	7.47881	36.2117	8.06532	2.04683	10.1964	1.61658	9.98065	2.07966	5.84918	0.80664	5.786	0.835274	3.59576	0.240057	0.265195	0	2.97615	2.57414
VN4T 4	VN4	17.513	0.14765	1100.28	299.047	0.108036	81.4993	72.682	8.58325	1.99329	105.693	62.4829	180.079	108.571	5.19943	1.58278	6.89071	296.449	72.6835	191.634	16.1453	80.214	19.4498	4.62634	23.7204	3.69535	21.9321	4.60676	12.6929	1.76676	12.065	1.65606	2.57585	0.622423	1.05492	21.4106	4.21909	6.14987
VN4T 5	VN4	12.5118	0.14795	1042.06	338.008	2.65442	7.02691	49.2582	6.06052	1.80094	63.1258	37.3123	146.822	88.7336	5.21884	0.714478	4.77607	187.399	47.8205	124.38	10.5851	53.006	12.4619	3.23967	15.897	2.57558	16.4244	3.65781	10.7089	1.53446	11.1084	1.62546	2.45737	0.565224	0.893514	2.17524	2.8531	3.83709
VN4T 6	VN4	17.7429	0.147555	1144.83	312.069	2.47169	161.978	74.9252	8.41188	2.67461	109.271	61.6526	177.913	112.75	5.27567	1.2427	7.67421	300.756	71.1574	186.349	15.8452	77.7332	17.9951	4.6082	22.0959	3.45655	21.1558	4.50898	12.5961	1.71826	12.0637	1.66852	2.68182	0.375089	1.96871	21.9002	4.16735	8.9384
VN4T 7	VN4	25.031	0.147498	1334.29	149.388	0.515122	31.6064	120.338	6.60629	2.13296	23.8551	143.401	165.14	137.859	4.94671	0.102224	2.50301	518.869	65.0181	130.828	13.7723	67.8226	16.2667	4.21909	21.2884	3.17996	20.0425	4.33246	12.2043	1.73326	12.1041	1.69883	3.2899	0.307392	0.378056	51.0312	3.89799	5.12713
VN4T 8	VN4	23.5056	0.147615	1248.58	155.29	10.6315	10.5294	120.506	6.41924	5.91302	28.5183	144.869	161.141	125.263	4.78331	0.635454	2.19963	489.265	63.401	131.526	13.6187	67.0149	16.383	4.07916	21.1127	3.07821	19.6505	4.13704	11.5848	1.66435	11.6448	1.59748	3.04257	0.34118	0.749299	4.13507	3.74569	4.79725
VN4T 9	VN4	19.0058	0.147735	1292.65	78.1131	1.31606	6.44587	68.1898	6.9035	2.3993	89.3625	52.5477	187.315	108.527	3.80753	0.104979	6.13929	294.697	76.2843	207.983	17.4387	85.5307	19.6265	4.93055	25.5086	3.72473	23.0282	4.94636	13.8194	1.91063	13.5736	1.85115	2.63355	0.292903	0.0321182	0.490116	4.09237	5.71903
VN4T 10	VN4	13.9474	0.147918	1036.59	244.069	0.1465	0	67.5486	6.4943	1.74307	89.8504	63.0501	152.229	109.672	4.89431	0.864731	5.25564	249.445	58.7183	150.134	12.6984	63.4791	14.7828	3.55256	17.436	2.78101	17.7218	3.94856	11.0363	1.53768	10.7017	1.50615	2.7169	0.394912	0.942018	1.35664	3.72548	4.20136
VN4T 11	VN4	15.6947	0.14776	1054.2	295.237	0.0594558	0	76.7172	7.2027	1.97747	110.755	66.7592	166.405	113.701	4.99003	1.04698	7.45083	308.667	68.8958	179.75	14.9823	74.509	17.0089	4.12267	19.8803	3.20958	19.8122	4.26762	11.7871	1.61848	11.0846	1.60186	2.74038	0.303708	1.04596	4.06106	4.20786	5.01874
VN4T 12	VN4	10.157	0.147998	1070.64	252.844	0.565023	0	53.2954	5.3964	1.61306	70.7134	54.7526	128.997	100.217	4.57277	1.28161	3.97361	186.407	44.6364	116.197	9.71279	48.3287	11.0785	2.65273	13.4756	2.36249	14.2927	3.20046	10.2491	1.36881	9.72323	1.40206	2.31207	0.282305	0.660612	27.8526	2.75128	3.14119
